# Supplementary material for: Transcriptome Analysis Reveals Differentially Expressed Genes and Long Non-coding RNAs Associated With Fecundity in Sheep Hypothalamus With Different FecB Genotypes
Source: Front Cell Dev Biol. 2021 May 20;9:633747. doi: 10.3389/fcell.2021.633747 (PMC8172604; doi:10.3389/fcell.2021.633747)
Supplement: Supplementary Table 1 — Alignment of statistical results of reads. [file Table_1.XLSX]

## Sheet: Table S1
Table S1 Alignment of statistical results of reads.
Sample	BB_F_H1	BB_F_H2	BB_F_H3	WW_F_H1	WW_F_H2	WW_F_H3	BB_L_H1	BB_L_H2	BB_L_H3	WW_L_H1	WW_L_H2	WW_L_H3
Raw Reads Number	103984530	117808682	128105206	125148098	128608622	126552048	104521412	107122786	112741858	126544446	133402028	127569900
Raw Bases Number	15597679500	17671302300	19215780900	18772214700	19291293300	18982807200	15678211800	16068417900	16911278700	18981666900	20010304200	19135485000
Clean Reads Number	101315928	115876944	125730702	123255224	124067616	124053164	102109974	104363734	108389442	121362322	129352084	123408360
Clean Reads Rate(%)	97.43	98.36	98.15	98.49	96.47	98.03	97.69	97.42	96.14	95.9	96.96	96.74
Clean Bases Number	15197389200	17381541600	18859605300	18488283600	18610142400	18607974600	15316496100	15654560100	16258416300	18204348300	19402812600	18511254000
Low-quality Reads Number	1214576	968490	721452	827248	1132584	685392	733640	813672	873616	862766	864348	1101824
Low-quality Reads Rate(%)	1.17	0.82	0.56	0.66	0.88	0.54	0.7	0.76	0.78	0.68	0.65	0.86
Ns Reads Number	0	0	0	0	0	0	0	0	0	0	0	0
Ns Reads Rate(%)	0	0	0	0	0	0	0	0	0	0	0	0
Adapter Polluted Reads Number	1407836	817980	1506964	997586	3380824	1672306	1630250	1746722	3358638	4192468	3046858	2753150
Adapter Polluted Reads Rate(%)	1.35	0.69	1.18	0.8	2.63	1.32	1.56	1.63	2.98	3.31	2.28	2.16
Raw Q30 Bases Rate(%)	90.34	92.66	91.82	91.35	90.55	91.74	91.58	91.18	91.6	91.27	91.44	91.04
Clean Q30 Bases Rate(%)	90.89	93.08	92.11	91.69	91.23	92.04	91.91	91.55	91.94	91.57	91.85	91.46
rRNA Mapping Reads Number	46190	145268	146088	68040	27598	141186	47548	198658	120162	126890	138738	306566
rRNA Mapping Rate(%)	0.04	0.12	0.11	0.05	0.02	0.11	0.05	0.19	0.11	0.1	0.1	0.24
Mapped Reads	94355395	108170407	117446174	95326914	97175864	100529269	114574285	114537498	87280474	74217634	21677312	12187952
Mapping Rate	0.9313	0.9335	0.9341	0.9336	0.9311	0.9275	0.9296	0.9232	0.9291	0.934	0.9259	0.9304
UnMapped Reads	6960533	7706537	8284528	6783060	7187870	7860173	8680939	9530118	6661099	5242754	1735584	911035
MultiMap Reads	3031595	5356699	5430082	4414950	4172679	4178746	4496220	4454520	4730826	3035054	1111326	475153
MultiMap Rate	0.0299	0.0462	0.0432	0.0432	0.04	0.0386	0.0365	0.0359	0.0504	0.0382	0.0475	0.0363
Q30: the ratio of the bases with quantity value greater than 30 (error rate < 0.1%) to total bases
