# Supplementary material for: Transcriptome Analysis Reveals Differentially Expressed Genes and Long Non-coding RNAs Associated With Fecundity in Sheep Hypothalamus With Different FecB Genotypes
Source: Front Cell Dev Biol. 2021 May 20;9:633747. doi: 10.3389/fcell.2021.633747 (PMC8172604; doi:10.3389/fcell.2021.633747)
Supplement: Supplementary Table 2 — The results of differentially expressed mRNAs. [file Table_2.XLSX]

## Sheet: BB_F vs. BB_L
Table S2 DEGs and DELs in the different phases of genotype BB
Gene	BB_F_H1_count	BB_F_H2_count	BB_F_H3_count	BB_L_H1_count	BB_L_H2_count	BB_L_H3_count	log2FoldChange	pvalue	padj	Up/Down	Significant	GeneName
gene455	12.4383	26.6118	26.3276	0	0	3.02589	4.38888	0.000163489	0.0395307	up	yes	SLC1A7
gene1776	124.383	470.429	135.752	48.4576	37.8407	94.8111	2.01183	0.000131501	0.0346946	up	yes	SAMSN1
gene8057	359.58	185.424	206.507	50.7114	52.5565	92.7938	1.93313	6.97e-08	0.000180282	up	yes	NPSR1
gene20299	58.7992	48.073	74.0464	23.6653	13.6647	15.1294	1.79239	6.05e-05	0.0208665	up	yes	IL31RA
gene21576	627.569	601.771	873.747	188.196	136.647	317.718	1.71002	1.91e-08	6.17e-05	up	yes	CRABP1
gene18955	104.029	52.3652	132.461	33.8076	32.585	26.2243	1.64213	0.000131332	0.0346946	up	yes	ANGPTL5
gene22850	3902.23	5886.37	4041.29	1283.56	1654.48	1867.98	1.52479	6.8e-13	8.8e-09	up	yes	FKBP5
gene11897	5980.56	2479.19	5669.48	1537.12	1265.56	2173.59	1.50537	1.43e-06	0.00131733	up	yes	HDC
gene16425	134.56	85.8446	136.574	33.8076	40.994	55.4746	1.44948	3.34e-05	0.0139018	up	yes	NR5A2
gene11593	1845.39	1250.76	1964.7	652.487	490.877	1127.65	1.15564	9.8e-05	0.029107	up	yes	CHRM5
gene26976	600.431	800.072	701.795	322.299	327.952	307.632	1.13548	5.81e-11	3.01e-07	up	yes	KIAA1456
gene2509	67.8453	63.525	64.9963	143.119	144.005	126.079	-1.07423	2.07e-05	0.0102901	down	yes	PCOLCE2
gene4010	139.083	96.146	102.019	253.557	261.731	220.89	-1.13266	1.69e-06	0.0014099	down	yes	LRP2
gene21378	973.58	935.707	1302.39	2550.22	3151.29	1374.76	-1.13932	4.71e-05	0.0179027	down	yes	SV2B
gene3039	745.167	743.415	716.604	1758	2469.1	831.11	-1.19767	0.000147639	0.0370847	down	yes	DIRAS2
gene10137	53.1455	54.9406	47.7188	118.327	153.465	89.768	-1.21504	0.000132255	0.0346946	down	yes	ACOT12
gene10867	188.836	138.21	187.584	318.919	641.189	263.252	-1.25007	0.000201125	0.0452478	down	yes	SHROOM3
gene13967	341.488	319.342	241.062	842.937	894.511	420.598	-1.2595	1.45e-05	0.00780778	down	yes	LMO7
gene20149	265.727	363.123	267.39	671.645	1049.03	447.831	-1.27399	2.14e-05	0.0104507	down	yes	NEURL1B
gene12106	74.6298	102.155	107.779	210.734	344.77	143.225	-1.29226	0.000203905	0.0454779	down	yes	PLEKHD1
gene16078	128.906	126.192	120.942	326.807	436.219	176.51	-1.32105	4.03e-05	0.0158121	down	yes	PLCH2
gene15441	261.204	345.954	315.931	785.464	1216.16	434.719	-1.39918	1.55e-05	0.00817521	down	yes	MGAT5B
gene24220	249.897	330.502	253.403	619.806	1266.61	370.167	-1.43589	0.000110533	0.0317747	down	yes	SYT7
gene7421	94.9834	169.972	136.574	351.599	585.479	182.562	-1.47673	0.00016226	0.0395307	down	yes	PRMT8
gene25112	507.709	879.908	685.34	2129.88	2813.87	1056.03	-1.53248	2.13e-06	0.00171986	down	yes	CBLN2
gene27080	244.243	346.812	269.858	809.129	1355.96	410.512	-1.58017	1.04e-05	0.00671615	down	yes	ZMAT4
gene3968	54.2762	185.424	96.2603	378.645	284.856	360.08	-1.60183	2.56e-05	0.0116214	down	yes	CDCA7
gene10382	64.453	76.4017	69.9327	206.227	399.429	99.8542	-1.74158	6.54e-05	0.0214254	down	yes	CCDC109B
gene12024	412.725	414.63	387.509	1437.95	2211.58	578.953	-1.79933	8.65e-07	0.000860693	down	yes	PRKCH
gene645	272.512	297.881	236.948	999.579	1587.21	436.736	-1.905	2.04e-07	0.000330064	down	yes	NEXN
gene2486	59.93	133.918	41.1369	345.965	458.292	106.915	-1.95341	0.000169181	0.0397913	down	yes	ZIC4
gene2357	330.18	361.406	427.001	1741.09	2073.88	555.754	-1.9656	1.5e-07	0.000272572	down	yes	SPTSSB
gene16598	20.3536	23.1781	41.1369	113.819	149.26	70.604	-1.96732	4.38e-06	0.00315151	down	yes	MALRD1
gene2484	76.8913	224.055	71.5782	573.603	712.666	239.045	-2.03139	1.4e-05	0.00769393	down	yes	ZIC1
gene2041	15.8306	12.8767	18.1002	57.473	115.624	39.3365	-2.1817	2.75e-05	0.0120401	down	yes	CASR
gene11755	101.768	54.9406	65.819	279.476	642.24	122.044	-2.2334	6.08e-06	0.00417586	down	yes	ABHD12B
gene6236	952.095	989.789	751.159	4184.26	7144.53	1552.28	-2.25798	0.000178552	0.0416171	down	yes	KITLG
gene13995	256.681	327.068	254.226	1506.69	2321.95	479.099	-2.3618	0.000143751	0.0368231	down	yes	SLITRK6
gene3183	41.8379	22.3196	57.5916	210.734	388.918	73.6299	-2.46666	4.39e-06	0.00315151	down	yes	CHRNA2
gene16415	10.1768	34.3379	11.5183	87.8998	198.663	38.3279	-2.52682	8.9e-05	0.027682	down	yes	LHX9
gene1052	14.6998	13.7351	21.3912	113.819	137.698	53.4573	-2.60618	2.75e-08	7.89e-05	down	yes	PDZK1
gene15280	306.434	342.52	88.0329	1088.61	2574.22	1186.15	-2.71851	5.64e-05	0.0200066	down	yes	GH
gene16873	14.6998	41.2054	18.1002	146.5	346.873	45.3883	-2.85748	6.13e-06	0.00417586	down	yes	PROKR2
gene13548	15.8306	1.71689	6.5819	30.4269	31.5339	127.087	-3.00364	0.000153105	0.0377251	down	yes	ESRP1
gene9181	0	13.7351	10.6956	75.5037	30.4828	99.8542	-3.04081	5.74e-05	0.0200772	down	yes	MCEMP1
gene23619	6288.13	2048.25	1001.27	17312.9	32942.4	27244.1	-3.05316	0.00011413	0.032448	down	yes	PRL
gene6863	5.65377	5.15068	2.46821	22.5384	81.9881	46.3969	-3.53037	5.36e-07	0.000660904	down	yes	NEUROD4
gene26306	26.0074	42.9223	25.5049	380.899	691.643	69.5954	-3.59511	3.8e-05	0.0151103	down	yes	GRID2IP
gene1810	18.0921	4.29223	3.29095	87.8998	162.925	137.174	-3.98511	1.32e-12	1.14e-08	down	yes	POU1F1
gene26577	4.52302	8.58446	4.93642	84.5191	197.612	17.1467	-4.04229	1.34e-07	0.000266568	down	yes	MYPN
gene2393	19.2228	25.7534	20.5684	820.398	1436.89	159.363	-5.20308	5.01e-10	2.16e-06	down	yes	SHOX2
gene13444	2.26151	5.15068	2.46821	93.5344	296.419	31.2675	-5.3968	1.41e-11	9.13e-08	down	yes	ABRA
gene986	1.13075	0.858446	0	162.277	496.133	20.1726	-8.47635	3.36e-07	0.000482911	down	yes	CASQ2

## Sheet: BB_F vs. WW_F
Table S2 DEGs and DELs in the different genotypes of follicular phase
Gene	BB_F_H1_count	BB_F_H2_count	BB_F_H3_count	WW_F_H1_count	WW_F_H2_count	WW_F_H3_count	Log2FoldChange	pval	padj	Up/Down	Significant	GeneName
gene25949	55.3048	25.7865	33.5353	10.8224	2.82797	2.24315	2.81841	0.000143532	0.0448634	up	yes	CD19
gene12725	44.4843	68.1502	67.0706	13.528	12.2545	16.8236	2.08812	4.02e-06	0.00453389	up	yes	IL20RA
gene22850	4149.06	6314.94	4334.88	1004.68	1399.85	1556.75	1.90189	7.09e-15	1.84e-10	up	yes	FKBP5
gene7788	1211.9	2473.67	2582.22	318.359	766.381	749.212	1.77374	2.57e-06	0.00333033	up	yes	COL28A1
gene19231	94.98	101.304	77.6607	35.1728	25.4518	42.6199	1.41241	7.54e-05	0.0342879	up	yes	CALCA
gene10840	192.364	364.695	297.405	126.261	97.0937	112.158	1.35085	6.72e-06	0.00608994	up	yes	BTC
gene7772	4991.86	2702.06	2560.16	1488.08	998.274	1558.99	1.34169	8.22e-06	0.00667262	up	yes	PDK4
gene12246	1223.92	1071.06	1213.45	741.334	303.536	431.807	1.24781	5.96e-05	0.0286008	up	yes	DIO2
gene8786	1889.98	1684.41	1638.82	554.648	714.534	1071.1	1.15635	6.29e-06	0.00608994	up	yes	ARRDC2
gene599	239.253	235.763	254.162	115.439	100.864	120.009	1.11819	2.2e-07	0.000475366	up	yes	RPE65
gene4091	509.766	873.059	647.761	302.125	364.808	302.825	1.06702	1.61e-05	0.0112581	up	yes	CYTIP
gene19075	1225.12	1345.51	817.203	560.059	536.372	593.313	1.00338	9.6e-06	0.0073244	up	yes	ZBTB16
gene15632	129.846	151.036	170.324	284.99	365.751	264.692	-1.01832	2.16e-05	0.0147325	down	yes	SOX13
gene19110	585.509	382.194	368.888	1006.48	835.195	892.774	-1.03536	9.44e-06	0.0073244	down	yes	TAGLN
gene23125	406.37	384.956	243.572	702.554	614.613	806.413	-1.03849	3.14e-05	0.0193975	down	yes	CFB
gene16778	76.9458	89.332	60.8931	153.317	158.366	191.789	-1.14786	3.52e-05	0.0202593	down	yes	CD93
gene12024	438.831	444.818	415.661	662.872	797.488	1450.2	-1.16285	0.000100627	0.0392042	down	yes	PRKCH
gene27736	97.3845	97.6205	78.5432	204.724	178.162	229.923	-1.16506	3.09e-06	0.00364186	down	yes	NAP1L2
gene24879	405.168	310.36	269.165	578.096	772.037	933.151	-1.21489	2.09e-06	0.00300738	down	yes	TCF7L2
gene6701	31.2592	40.5217	30.8878	80.2661	99.9217	85.2397	-1.36753	5.21e-05	0.0275455	down	yes	GLI1
gene6389	102.194	108.672	148.261	525.788	154.596	418.348	-1.61164	0.000120014	0.0404198	down	yes	NR4A1
gene3183	44.4843	23.9447	61.7756	95.5978	116.89	368.998	-2.15639	0.00010778	0.0395717	down	yes	CHRNA2
gene18399	13.2251	19.3399	14.1201	28.8597	105.578	75.1456	-2.16078	0.000141085	0.0448634	down	yes	PNMAL1
gene10479	12.0228	13.8142	15.0026	27.056	78.2406	79.6319	-2.17093	9.86e-05	0.0392042	down	yes	HPGDS
gene5550	12.0228	10.1304	14.1201	59.5232	140.456	66.173	-2.87489	2.21e-08	6.37e-05	down	yes	LOC101113219
gene26306	27.6524	46.0474	27.3578	118.145	215.869	418.348	-2.8911	1.42e-09	7.35e-06	down	yes	GRID2IP
rna51479	8.41595	12.8933	14.1201	9.92053	97.0937	208.613	-3.14623	0.000118819	0.0404198	down	yes	rna51479
gene16784	7.21367	2.76284	1.76502	62.2288	69.7567	5.60788	-3.5954	0.00016249	0.0489981	down	yes	CSTL1
gene2393	20.4387	27.6284	22.0627	104.617	184.761	729.024	-3.85652	3.11e-10	2.68e-06	down	yes	SHOX2
gene13444	2.40456	5.52569	2.64752	20.7429	28.2797	131.224	-4.07153	3.04e-06	0.00364186	down	yes	ABRA
gene986	1.20228	0.920948	0	29.7616	26.3944	226.558	-7.13742	5.35e-08	0.000138775	down	yes	CASQ2

## Sheet: WW_F vs. WW_L
Table S2 DEGs and DELs in the different phases of genotype WW
Gene	WW_F_H1_count	WW_F_H2_count	WW_F_H3_count	WW_L_H1_count	WW_L_H2_count	WW_L_H3_count	Log2FoldChange	pval	padj	Up/Down	Significant	GeneName
gene1810	15.7998	3.34677	2.19892	45.4207	106.279	160.464	-3.8204	1.06839e-08	0.000356584	down	yes	POU1F1
gene15280	52.8165	58.8076	122.59	518.79	4251.14	1237.86	-4.68125	1.63288e-07	0.00181663	down	yes	GH
gene7289	120.078	109.487	157.223	259.04	261.989	270.496	-1.03124	5.70954e-06	0.0476404	down	yes	LOC101103227

## Sheet: BB_L vs. WW_L
Table S2 DEGs and DELs in the different genotypes of luteal phase
Gene	BB_L_H1_count	BB_L_H2_count	BB_L_H3_count	WW_L_H1_count	WW_L_H2_count	WW_L_H3_count	Log2FoldChange	pval	padj	Up/Down	Significant	GeneName
gene13252	133.929	148.479	123.688	42.5329	4.64702	64.5418	1.92169	8.74e-06	0.0153878	up	yes	SDR16C5
gene3968	187.501	140.692	178.051	54.4953	85.9699	64.5418	1.34266	1.66e-06	0.00542916	up	yes	CDCA7
gene24099	250.56	171.322	204.484	402.734	450.761	555.059	-1.14914	5.8e-09	4.43e-05	down	yes	KCNJ5
gene11897	761.166	625.066	1074.79	1557.1	2051.66	2039.52	-1.19392	3.55e-10	4.07e-06	down	yes	HDC
gene21576	93.1926	67.4905	157.104	269.818	346.203	223.745	-1.40852	2.03e-06	0.00579656	down	yes	CRABP1
gene15108	39.6208	60.7415	106.731	159.498	227.704	167.809	-1.41704	2.94e-05	0.037905	down	yes	HCRT
gene8057	25.1118	25.9579	45.8842	94.3699	116.176	141.992	-1.8242	1.16e-07	0.000662593	down	yes	NPSR1
gene381	17.8573	24.9196	11.4711	55.8245	99.9109	55.9362	-1.96194	6.76e-06	0.0137394	down	yes	LOC101105114
gene1776	23.9957	18.6897	46.8817	204.69	144.058	55.9362	-2.2218	4.73e-07	0.00216465	down	yes	SAMSN1
