# Supplementary material for: Transcriptome Analysis Reveals Differentially Expressed Genes and Long Non-coding RNAs Associated With Fecundity in Sheep Hypothalamus With Different FecB Genotypes
Source: Front Cell Dev Biol. 2021 May 20;9:633747. doi: 10.3389/fcell.2021.633747 (PMC8172604; doi:10.3389/fcell.2021.633747)
Supplement: Supplementary Table 3 — The results of differentially expressed lncRNAs. [file Table_3.XLSX]

## Sheet: BB_F vs. BB_L
Table S3 DEGs and DELs in the different phases of genotype BB
Gene	BB_F_H1_count	BB_F_H2_count	BB_F_H3_count	BB_L_H1_count	BB_L_H2_count	BB_L_H3_count	Log2FoldChange	pval	padj	Up/Down	Significant	GeneName	Biotype	Position	Description
MSTRG.19631	26.0074	14.5936	5.75916	0	0	0	6.29861	5.26e-05	0.0194322	up	yes	--	linc	chrNC_019459.2:1619767-1623732:-	--
gene14308	41.8379	30.9041	55.9461	0	0	2.01726	5.93334	3.71e-07	0.00050481	up	yes	LOC101114032	lncRNA	chrNC_019468.2:13875807-13877048:+	--
MSTRG.130613	9.04604	18.0274	69.9327	3.38076	0	2.01726	4.1877	0.000129283	0.0346946	up	yes	--	linc	chrNC_019472.2:78642948-78645721:+	--
MSTRG.149633	158.306	131.342	135.752	7.88845	8.40904	8.06903	4.12343	1.65e-23	4.28e-19	up	yes	--	antisense	chrNC_019476.2:50816998-50819894:-	--
MSTRG.154721	39.5764	83.2693	34.555	3.38076	11.5624	1.00863	3.30571	1.08e-05	0.00680818	up	yes	--	antisense	chrNC_019477.2:48567421-48571663:-	--
MSTRG.8940	24.8766	18.8858	33.7322	2.25384	3.15339	5.04314	2.88051	0.000137931	0.0356855	up	yes	--	linc	chrNC_019458.2:119118184-119119998:-	--
MSTRG.173501	45.2302	61.8081	63.3508	4.50768	7.35791	12.1035	2.82055	1.15e-07	0.000247882	up	yes	--	linc	chrNC_019482.2:44715594-44760394:-	--
MSTRG.131437	56.5377	24.0365	43.6051	3.38076	5.25565	10.0863	2.71266	3.41e-05	0.0139018	up	yes	--	linc	chrNC_019473.2:8678655-8687124:+	--
MSTRG.127199	75.7605	18.8858	162.902	16.9038	12.6136	14.1208	2.56362	0.000145997	0.0370316	up	yes	--	linc	chrNC_019472.2:33157569-33159709:-	--
MSTRG.47683	78.0221	44.6392	96.2603	23.6653	23.1248	16.1381	1.80099	6.52e-05	0.0214254	up	yes	--	antisense	chrNC_019460.2:156634343-156700292:+	--
MSTRG.14868	222.759	429.223	101.197	91.2806	80.937	65.5609	1.66426	0.000206425	0.0456464	up	yes	--	antisense	chrNC_019458.2:213824271-213938240:-	--
gene21706	104.029	155.379	142.334	46.2038	55.7099	52.4487	1.38271	3.63e-06	0.00276264	up	yes	LOC105603182	lncRNA	chrNC_019475.2:43336791-43367305:+	--
MSTRG.159579	110.814	104.73	105.31	28.173	51.5053	51.4401	1.28616	0.000117042	0.0327778	up	yes	--	antisense	chrNC_019479.2:10913508-10920586:+	--
MSTRG.136069	85.9373	121.041	130.815	49.5845	55.7099	48.4142	1.14064	0.000227198	0.0485792	up	yes	--	linc	chrNC_019474.2:8748170-8752990:-	--
MSTRG.103040	196.751	182.849	241.062	73.2499	101.96	122.044	1.06046	9.29e-05	0.0282767	up	yes	--	linc	chrNC_019468.2:12786108-12844212:-	--
MSTRG.115548	110.814	96.146	111.892	181.434	186.05	339.908	-1.15139	0.000152903	0.0377251	down	yes	--	linc	chrNC_019470.2:41116956-41120003:+	--
MSTRG.155906	203.536	132.201	116.829	404.565	358.435	262.243	-1.18481	2.25e-05	0.0107783	down	yes	--	linc	chrNC_019478.2:15203904-15215147:+	--
MSTRG.26562	67.8453	103.872	118.474	187.069	271.191	227.95	-1.23499	1.36e-05	0.00769393	down	yes	--	linc	chrNC_019459.2:101958346-101964841:+	--
MSTRG.155682	343.749	184.566	298.654	747.149	854.568	381.262	-1.26295	9.9e-05	0.029107	down	yes	--	linc	chrNC_019478.2:14331613-14347760:+	--
MSTRG.53708	59.93	60.0913	64.9963	105.931	189.203	154.32	-1.28066	2.74e-05	0.0120401	down	yes	--	linc	chrNC_019461.2:18998615-18999516:-	--
MSTRG.155934	92.7219	54.0821	88.0329	189.323	258.578	125.07	-1.28944	0.00020838	0.0456882	down	yes	--	linc	chrNC_019478.2:15305841-15311613:+	--
MSTRG.155720	107.422	79.8355	88.0329	260.319	280.652	178.527	-1.38983	2.23e-07	0.000339029	down	yes	--	linc	chrNC_019478.2:14530267-14536386:+	--
MSTRG.155681	28.2689	45.4977	30.4413	90.1537	120.88	67.5781	-1.41289	0.000227032	0.0485792	down	yes	--	linc	chrNC_019478.2:14327290-14330628:+	--
MSTRG.155914	38.4457	36.0548	37.0232	122.834	131.391	60.5177	-1.49644	0.000106153	0.0308583	down	yes	--	linc	chrNC_019478.2:15232793-15236179:+	--
MSTRG.107176	35.0534	24.8949	62.528	145.373	87.2437	141.208	-1.60441	9.46e-05	0.02846	down	yes	--	linc	chrNC_019468.2:56072522-56077507:+	--
LINC-676	74.6298	38.6301	44.4278	191.577	158.721	158.355	-1.7029	8.11e-08	0.000190818	down	yes	--	linc	chrNC_019472.2:23434665-23441917:-	--
gene17807	42.9687	42.9223	23.0366	101.423	138.749	123.053	-1.74663	6.69e-07	0.000776773	down	yes	LOC105616860	lncRNA	chrNC_019471.2:33055531-33059679:+	--
MSTRG.155942	32.7919	11.1598	22.2139	86.7729	95.6528	51.4401	-1.83631	0.00013276	0.0346946	down	yes	--	linc	chrNC_019478.2:15329903-15332730:+	--
MSTRG.3865	61.0607	25.7534	65.819	232.146	147.158	188.614	-1.89887	4.47e-07	0.000578715	down	yes	--	linc	chrNC_019458.2:49300311-49305016:-	--
MSTRG.156024	12.4383	12.8767	9.05011	42.823	52.5565	46.3969	-2.05182	1.38e-05	0.00769393	down	yes	--	linc	chrNC_019478.2:15631764-15661521:+	--
MSTRG.155714	14.6998	12.8767	13.1638	91.2806	71.4768	42.3624	-2.33405	6.91e-07	0.000776773	down	yes	--	linc	chrNC_019478.2:14492260-14494671:+	--
MSTRG.69282	10.1768	8.58446	51.8325	111.565	131.391	123.053	-2.35959	6.43e-05	0.0214254	down	yes	--	linc	chrNC_019462.2:106352164-106355565:+	--
MSTRG.24206	12.4383	8.58446	5.75916	77.7575	46.2497	24.2071	-2.48581	5.57e-05	0.0200066	down	yes	--	linc	chrNC_019459.2:53586907-53591878:-	--
MSTRG.63148	11.3075	5.15068	4.93642	99.169	12.6136	70.604	-3.11534	3.44e-05	0.0139018	down	yes	--	linc	chrNC_019462.2:29778880-29782709:+	--
WNT3-AS	9.04604	6.00913	5.75916	76.6306	122.982	9.07766	-3.33675	2.56e-05	0.0116214	down	yes	--	antisense	chrNC_019468.2:44743496-44751760:-	--
MSTRG.155927	2.26151	0.858446	2.46821	56.346	54.6587	32.2761	-4.69421	1.64e-09	6.07e-06	down	yes	--	linc	chrNC_019478.2:15276084-15278685:+	--
MSTRG.100796	1.13075	0.858446	0	48.4576	32.585	3.02589	-5.47911	8.54e-05	0.0269469	down	yes	--	linc	chrNC_019467.2:60689659-60693232:-	--
MSTRG.69285	0	0	0.822737	20.2846	24.176	15.1294	-5.9004	2.43e-05	0.0114333	down	yes	--	linc	chrNC_019462.2:106408016-106409191:+	--
MSTRG.81769	0	0.858446	0	78.8845	16.8181	5.04314	-6.65592	1.62e-05	0.00836023	down	yes	--	antisense	chrNC_019464.2:59096435-59101467:+	--
MSTRG.176167	0	0	0	34.9345	58.8633	4.03451	-7.5772	7.62e-07	0.00078851	down	yes	--	antisense	chrNC_019483.2:37349644-37353604:-	--

## Sheet: BB_F vs. WW_F
Table S3 DEGs and DELs in the different genotypes of follicular phase
Gene	BB_F_H1_count	BB_F_H2_count	BB_F_H3_count	WW_F_H1_count	WW_F_H2_count	WW_F_H3_count	Log2FoldChange	pval	padj	Up/Down	Significant	GeneName	Biotype	Position	Description
MSTRG.121074	1.20228	0	0	75.7568	61.2727	56.0788	-7.50177	2.7e-09	1.17e-05	down	yes	--	linc	chrNC_019471.2:26667191-26671328:+	--
MSTRG.121149	0	0	0	9.92053	32.993	28.0394	-7.0155	1.41e-06	0.00271057	down	yes	--	linc	chrNC_019471.2:26879905-26881837:+	--
MSTRG.176167	0	0	0	9.01867	11.3119	50.4709	-7.00839	6.45e-06	0.00608994	down	yes	--	antisense	chrNC_019483.2:37349644-37353604:-	--
MSTRG.121106	0	0.920948	0.882508	119.948	59.3874	62.8082	-6.9566	8.85e-10	5.74e-06	down	yes	--	linc	chrNC_019471.2:26743041-26748875:+	--
MSTRG.121082	0	0	0	27.9579	13.1972	15.7021	-6.70038	4.27e-06	0.00461779	down	yes	--	linc	chrNC_019471.2:26654399-26660387:+	--
MSTRG.121080	0	0	0.882508	29.7616	19.7958	47.1062	-6.49823	1.7e-06	0.00275635	down	yes	--	linc	chrNC_019471.2:26620907-26656246:+	--
gene10920	0	0.920948	0.882508	1.80373	23.5664	125.616	-6.29997	3.32e-05	0.0200294	down	yes	LOC105609532	lncRNA	chrNC_019463.2:97495492-97502747:-	--
MSTRG.23768	4.80911	2.76284	1.76502	33.3691	17.9105	23.5531	-3.04795	0.000116502	0.0402832	down	yes	--	antisense	chrNC_019459.2:60119618-60123565:+	--
MSTRG.159160	7.21367	47.8893	27.3578	52.3083	205.499	226.558	-2.54245	0.00010834	0.0395717	down	yes	--	linc	chrNC_019479.2:2594461-2594907:+	--
MSTRG.107179	12.0228	17.498	26.4752	78.4624	77.2979	72.9024	-2.01086	1.57e-06	0.0027223	down	yes	--	antisense	chrNC_019468.2:56078482-56081602:+	--
MSTRG.107176	37.2706	26.7075	67.0706	164.14	164.965	140.197	-1.83508	1.46e-06	0.00271057	down	yes	--	linc	chrNC_019468.2:56072522-56077507:+	--
MSTRG.111494	44.4843	41.4427	29.1228	113.635	174.392	115.522	-1.81822	2.06e-07	0.000475366	down	yes	--	linc	chrNC_019469.2:50773685-50780747:+	--
MSTRG.92101	28.8547	34.996	31.7703	70.3456	114.062	115.522	-1.64343	7.45e-06	0.00643719	down	yes	--	linc	chrNC_019466.2:14011682-14013613:+	--
IGF2-AS	93.7777	53.415	45.8904	203.822	226.238	159.264	-1.62238	2.4e-06	0.00327799	down	yes	--	linc	chrNC_019478.2:48573910-48575584:+	--
gene26321	79.3503	46.0474	80.3082	129.869	179.105	180.574	-1.25292	0.000124214	0.0412937	down	yes	LOC106991919	lncRNA	chrNC_019481.2:38715733-38720789:-	--
MSTRG.53708	63.7207	64.4664	69.7181	185.785	109.348	155.899	-1.18741	0.000114082	0.0402832	down	yes	--	linc	chrNC_019461.2:18998615-18999516:-	--
MSTRG.63261	138.262	594.933	118.256	76.6587	66.9287	22.4315	2.35569	0.000169472	0.0499422	up	yes	--	linc	chrNC_019462.2:31745575-31752653:-	--
MSTRG.36380	15.6296	28.5494	16.7677	0	0.942658	2.24315	4.34387	0.000107445	0.0395717	up	yes	--	antisense	chrNC_019459.2:248868773-248870501:-	--
LINC-219386	68.5298	4.60474	57.363	3.60747	0	2.24315	4.4744	5.95e-05	0.0286008	up	yes	--	linc	chrNC_019462.2:97137385-97144880:-	--
gene14308	44.4843	33.1541	60.0106	1.80373	0	3.36473	4.79357	1.82e-08	5.9e-05	up	yes	LOC101114032	lncRNA	chrNC_019468.2:13875807-13877048:+

## Sheet: WW_F vs. WW_L
Table S3 DEGs and DELs in the different phases of genotype WW
Gene	WW_F_H1_count	WW_F_H2_count	WW_F_H3_count	WW_L_H1_count	WW_L_H2_count	WW_L_H3_count	Log2FoldChange	pval	padj	Up/Down	Significant	GeneName	Biotype	Position	Description
MSTRG.118339	47.8508	110.922	135.233	14.194	9.88637	9.16936	3.03444	5.74384e-08	0.000958532	up	yes	--	linc	chrNC_019470.2:78492945-78576345:+	--

## Sheet: BB_L vs. WW_L
Table S3 DEGs and DELs in the different genotypes of luteal phase
Gene	BB_L_H1_count	BB_L_H2_count	BB_L_H3_count	WW_L_H1_count	WW_L_H2_count	WW_L_H3_count	Log2FoldChange	pval	padj	Up/Down	Significant	GeneName	Biotype	Position	Description
MSTRG.118339	83.7059	119.925	82.7911	13.2915	9.29404	8.60557	3.06221	3.17e-11	7.26e-07	up	yes	--	linc	chrNC_019470.2:78492945-78576345:+	--
MSTRG.82607	63.6165	87.2185	75.3099	12.627	32.5291	12.9084	2.02012	7.2e-06	0.0137394	up	yes	--	antisense	chrNC_019464.2:66773994-66781025:+	--
MSTRG.82600	88.7283	120.964	115.209	13.9561	51.1172	25.8167	1.94143	7.2e-06	0.0137394	up	yes	--	antisense	chrNC_019464.2:66713892-66721751:+	--
MSTRG.92665	84.822	59.7032	64.3376	23.9248	9.29404	21.5139	1.86572	2.98e-05	0.037905	up	yes	--	linc	chrNC_019466.2:22659451-22667146:-	--
gene21706	22.8796	27.5154	25.9346	69.7806	88.2934	86.0557	-1.64977	1.15e-06	0.00439893	down	yes	LOC105603182	lncRNA	chrNC_019475.2:43336791-43367305:+	--
gene13182	3.34824	10.3832	6.48364	70.4451	37.1762	12.9084	-2.66639	4.46e-05	0.0486501	down	yes	LOC105616014	lncRNA	chrNC_019466.2:28925680-28937119:-	--
