# Supplementary material for: Transcriptome Analysis Reveals Differentially Expressed Genes and Long Non-coding RNAs Associated With Fecundity in Sheep Hypothalamus With Different FecB Genotypes
Source: Front Cell Dev Biol. 2021 May 20;9:633747. doi: 10.3389/fcell.2021.633747 (PMC8172604; doi:10.3389/fcell.2021.633747)
Supplement: Supplementary Table 4 — DEG GO and KEGG enrichment analysis. [file Table_4.XLSX]

## Sheet: GO_BB_F vs. BB_L
Table S4 DEGs GO enrichment analysis in the different phases of genotype BB
Ontology	ID	Description	GeneRatio	BgRatio	pvalue	qvalue	gene name	Count
cellular_component	GO:0016942	insulin-like growth factor binding protein complex	1/25	1/4190	0.00596659	0.0626263	IGFBP5	1
cellular_component	GO:0030314	junctional membrane complex	1/25	1/4190	0.00596659	0.0626263	CASQ2	1
cellular_component	GO:0036454	growth factor complex	1/25	1/4190	0.00596659	0.0626263	IGFBP5	1
cellular_component	GO:0042567	insulin-like growth factor ternary complex	1/25	1/4190	0.00596659	0.0626263	IGFBP5	1
cellular_component	GO:0030018	Z disc	2/25	20/4190	0.00608102	0.0626263	MYPN/CASQ2	2
cellular_component	GO:0031674	I band	2/25	22/4190	0.00733948	0.0626263	MYPN/CASQ2	2
cellular_component	GO:0002178	palmitoyltransferase complex	1/25	2/4190	0.011899	0.0626263	SPTSSB	1
cellular_component	GO:0017059	serine C-palmitoyltransferase complex	1/25	2/4190	0.011899	0.0626263	SPTSSB	1
cellular_component	GO:0031211	endoplasmic reticulum palmitoyltransferase complex	1/25	2/4190	0.011899	0.0626263	SPTSSB	1
cellular_component	GO:0033018	sarcoplasmic reticulum lumen	1/25	2/4190	0.011899	0.0626263	CASQ2	1
cellular_component	GO:1905961	protein-cysteine S-palmitoyltransferase complex	1/25	2/4190	0.011899	0.0626263	SPTSSB	1
biological_process	GO:0030239	myofibril assembly	3/24	15/3522	0.000119952	0.0684357	MYPN/CASQ2/MEF2A	3
biological_process	GO:0010927	cellular component assembly involved in morphogenesis	3/24	20/3522	0.00029388	0.0838332	MYPN/CASQ2/MEF2A	3
cellular_component	GO:0005892	acetylcholine-gated channel complex	1/25	3/4190	0.0177974	0.0847148	CHRNA2	1
cellular_component	GO:0030017	sarcomere	2/25	36/4190	0.0190223	0.0847148	MYPN/CASQ2	2
cellular_component	GO:0030016	myofibril	2/25	40/4190	0.023212	0.091327	MYPN/CASQ2	2
cellular_component	GO:0097228	sperm principal piece	1/25	4/4190	0.023662	0.091327	ENKUR	1
cellular_component	GO:0043292	contractile fiber	2/25	42/4190	0.0254373	0.0920428	MYPN/CASQ2	2
biological_process	GO:0055002	striated muscle cell development	3/24	24/3522	0.000512501	0.0974651	MYPN/CASQ2/MEF2A	3
biological_process	GO:0055001	muscle cell development	3/24	27/3522	0.000730761	0.10423	MYPN/CASQ2/MEF2A	3
cellular_component	GO:0030141	secretory granule	2/25	50/4190	0.0351579	0.119733	ENKUR/GH	2
biological_process	GO:0031032	actomyosin structure organization	3/24	35/3522	0.00157764	0.127331	MYPN/CASQ2/MEF2A	3
biological_process	GO:0045214	sarcomere organization	2/24	10/3522	0.00193734	0.127331	MYPN/CASQ2	2
biological_process	GO:0051146	striated muscle cell differentiation	3/24	43/3522	0.00287018	0.127331	MYPN/CASQ2/MEF2A	3
biological_process	GO:1901016	regulation of potassium ion transmembrane transporter activity	2/24	14/3522	0.00385303	0.127331	CASQ2/GH	2
biological_process	GO:1901379	regulation of potassium ion transmembrane transport	2/24	16/3522	0.00503883	0.127331	CASQ2/GH	2
biological_process	GO:0043266	regulation of potassium ion transport	2/24	17/3522	0.00568699	0.127331	CASQ2/GH	2
biological_process	GO:0042692	muscle cell differentiation	3/24	56/3522	0.00608312	0.127331	MYPN/CASQ2/MEF2A	3
biological_process	GO:0014074	response to purine-containing compound	2/24	18/3522	0.00637133	0.127331	CASQ2/IGFBP5	2
biological_process	GO:0001692	histamine metabolic process	1/24	1/3522	0.00681431	0.127331	HDC	1
biological_process	GO:0001694	histamine biosynthetic process	1/24	1/3522	0.00681431	0.127331	HDC	1
biological_process	GO:0032275	luteinizing hormone secretion	1/24	1/3522	0.00681431	0.127331	PRL	1
biological_process	GO:0033023	mast cell homeostasis	1/24	1/3522	0.00681431	0.127331	KITLG	1
biological_process	GO:0033024	mast cell apoptotic process	1/24	1/3522	0.00681431	0.127331	KITLG	1
biological_process	GO:0033025	regulation of mast cell apoptotic process	1/24	1/3522	0.00681431	0.127331	KITLG	1
biological_process	GO:0033026	negative regulation of mast cell apoptotic process	1/24	1/3522	0.00681431	0.127331	KITLG	1
biological_process	GO:0033684	regulation of luteinizing hormone secretion	1/24	1/3522	0.00681431	0.127331	PRL	1
biological_process	GO:0033685	negative regulation of luteinizing hormone secretion	1/24	1/3522	0.00681431	0.127331	PRL	1
biological_process	GO:0042538	hyperosmotic salinity response	1/24	1/3522	0.00681431	0.127331	GH	1
biological_process	GO:0055005	ventricular cardiac myofibril assembly	1/24	1/3522	0.00681431	0.127331	MEF2A	1
biological_process	GO:0070375	ERK5 cascade	1/24	1/3522	0.00681431	0.127331	MEF2A	1
biological_process	GO:0070668	positive regulation of mast cell proliferation	1/24	1/3522	0.00681431	0.127331	KITLG	1
biological_process	GO:1903406	regulation of sodium:potassium-exchanging ATPase activity	1/24	1/3522	0.00681431	0.127331	GH	1
biological_process	GO:1903408	positive regulation of sodium:potassium-exchanging ATPase activity	1/24	1/3522	0.00681431	0.127331	GH	1
biological_process	GO:1903487	regulation of lactation	1/24	1/3522	0.00681431	0.127331	PRL	1
biological_process	GO:1903489	positive regulation of lactation	1/24	1/3522	0.00681431	0.127331	PRL	1
biological_process	GO:1904220	regulation of serine C-palmitoyltransferase activity	1/24	1/3522	0.00681431	0.127331	SPTSSB	1
biological_process	GO:0071805	potassium ion transmembrane transport	2/24	19/3522	0.00709138	0.127331	CASQ2/GH	2
biological_process	GO:1990823	response to leukemia inhibitory factor	2/24	23/3522	0.0103192	0.127331	PCOLCE2/SSTR1	2
biological_process	GO:1990830	cellular response to leukemia inhibitory factor	2/24	23/3522	0.0103192	0.127331	PCOLCE2/SSTR1	2
biological_process	GO:0006813	potassium ion transport	2/24	25/3522	0.0121351	0.127331	CASQ2/GH	2
biological_process	GO:0006547	histidine metabolic process	1/24	2/3522	0.0135841	0.127331	HDC	1
biological_process	GO:0006548	histidine catabolic process	1/24	2/3522	0.0135841	0.127331	HDC	1
biological_process	GO:0009309	amine biosynthetic process	1/24	2/3522	0.0135841	0.127331	HDC	1
biological_process	GO:0010644	cell communication by electrical coupling	1/24	2/3522	0.0135841	0.127331	CASQ2	1
biological_process	GO:0010649	regulation of cell communication by electrical coupling	1/24	2/3522	0.0135841	0.127331	CASQ2	1
biological_process	GO:0010751	negative regulation of nitric oxide mediated signal transduction	1/24	2/3522	0.0135841	0.127331	PRL	1
biological_process	GO:0010960	magnesium ion homeostasis	1/24	2/3522	0.0135841	0.127331	GH	1
biological_process	GO:0031000	response to caffeine	1/24	2/3522	0.0135841	0.127331	CASQ2	1
biological_process	GO:0035234	ectopic germ cell programmed cell death	1/24	2/3522	0.0135841	0.127331	KITLG	1
biological_process	GO:0036270	response to diuretic	1/24	2/3522	0.0135841	0.127331	CASQ2	1
biological_process	GO:0042401	cellular biogenic amine biosynthetic process	1/24	2/3522	0.0135841	0.127331	HDC	1
biological_process	GO:0045634	regulation of melanocyte differentiation	1/24	2/3522	0.0135841	0.127331	KITLG	1
biological_process	GO:0045636	positive regulation of melanocyte differentiation	1/24	2/3522	0.0135841	0.127331	KITLG	1
biological_process	GO:0045723	positive regulation of fatty acid biosynthetic process	1/24	2/3522	0.0135841	0.127331	PRL	1
biological_process	GO:0048087	positive regulation of developmental pigmentation	1/24	2/3522	0.0135841	0.127331	KITLG	1
biological_process	GO:0050932	regulation of pigment cell differentiation	1/24	2/3522	0.0135841	0.127331	KITLG	1
biological_process	GO:0050942	positive regulation of pigment cell differentiation	1/24	2/3522	0.0135841	0.127331	KITLG	1
biological_process	GO:0051280	negative regulation of release of sequestered calcium ion into cytosol	1/24	2/3522	0.0135841	0.127331	CASQ2	1
biological_process	GO:0051284	positive regulation of sequestering of calcium ion	1/24	2/3522	0.0135841	0.127331	CASQ2	1
biological_process	GO:0052803	imidazole-containing compound metabolic process	1/24	2/3522	0.0135841	0.127331	HDC	1
biological_process	GO:0052805	imidazole-containing compound catabolic process	1/24	2/3522	0.0135841	0.127331	HDC	1
biological_process	GO:0060315	negative regulation of ryanodine-sensitive calcium-release channel activity	1/24	2/3522	0.0135841	0.127331	CASQ2	1
biological_process	GO:0070662	mast cell proliferation	1/24	2/3522	0.0135841	0.127331	KITLG	1
biological_process	GO:0070666	regulation of mast cell proliferation	1/24	2/3522	0.0135841	0.127331	KITLG	1
biological_process	GO:0071313	cellular response to caffeine	1/24	2/3522	0.0135841	0.127331	CASQ2	1
biological_process	GO:2000651	positive regulation of sodium ion transmembrane transporter activity	1/24	2/3522	0.0135841	0.127331	GH	1
biological_process	GO:0071417	cellular response to organonitrogen compound	3/24	75/3522	0.0136141	0.127331	CASQ2/IGFBP5/GH	3
biological_process	GO:0034764	positive regulation of transmembrane transport	2/24	27/3522	0.0140809	0.129573	GH/MEF2A	2
molecular_function	GO:0004398	histidine decarboxylase activity	1/24	1/3960	0.00606061	0.132908	HDC	1
molecular_function	GO:0005131	growth hormone receptor binding	1/24	1/3960	0.00606061	0.132908	GH	1
molecular_function	GO:0005173	stem cell factor receptor binding	1/24	1/3960	0.00606061	0.132908	KITLG	1
molecular_function	GO:0005527	macrolide binding	1/24	1/3960	0.00606061	0.132908	FKBP5	1
molecular_function	GO:0005528	FK506 binding	1/24	1/3960	0.00606061	0.132908	FKBP5	1
molecular_function	GO:0051371	muscle alpha-actinin binding	1/24	1/3960	0.00606061	0.132908	MYPN	1
biological_process	GO:0044057	regulation of system process	3/24	79/3522	0.015662	0.134735	CASQ2/PRL/MEF2A	3
biological_process	GO:1901699	cellular response to nitrogen compound	3/24	85/3522	0.0190462	0.134735	CASQ2/IGFBP5/GH	3
biological_process	GO:0008016	regulation of heart contraction	2/24	32/3522	0.0194902	0.134735	CASQ2/MEF2A	2
biological_process	GO:0090257	regulation of muscle system process	2/24	32/3522	0.0194902	0.134735	CASQ2/MEF2A	2
biological_process	GO:0006972	hyperosmotic response	1/24	3/3522	0.0203097	0.134735	GH	1
biological_process	GO:0010613	positive regulation of cardiac muscle hypertrophy	1/24	3/3522	0.0203097	0.134735	MEF2A	1
biological_process	GO:0010749	regulation of nitric oxide mediated signal transduction	1/24	3/3522	0.0203097	0.134735	PRL	1
biological_process	GO:0010881	regulation of cardiac muscle contraction by regulation of the release of sequestered calcium ion	1/24	3/3522	0.0203097	0.134735	CASQ2	1
biological_process	GO:0014742	positive regulation of muscle hypertrophy	1/24	3/3522	0.0203097	0.134735	MEF2A	1
biological_process	GO:0014912	negative regulation of smooth muscle cell migration	1/24	3/3522	0.0203097	0.134735	IGFBP5	1
biological_process	GO:0016103	diterpenoid catabolic process	1/24	3/3522	0.0203097	0.134735	CRABP1	1
biological_process	GO:0016115	terpenoid catabolic process	1/24	3/3522	0.0203097	0.134735	CRABP1	1
biological_process	GO:0032277	negative regulation of gonadotropin secretion	1/24	3/3522	0.0203097	0.134735	PRL	1
biological_process	GO:0032930	positive regulation of superoxide anion generation	1/24	3/3522	0.0203097	0.134735	GH	1
biological_process	GO:0034653	retinoic acid catabolic process	1/24	3/3522	0.0203097	0.134735	CRABP1	1
biological_process	GO:0035162	embryonic hemopoiesis	1/24	3/3522	0.0203097	0.134735	KITLG	1
biological_process	GO:0042363	fat-soluble vitamin catabolic process	1/24	3/3522	0.0203097	0.134735	CRABP1	1
biological_process	GO:0048311	mitochondrion distribution	1/24	3/3522	0.0203097	0.134735	MEF2A	1
biological_process	GO:0051646	mitochondrion localization	1/24	3/3522	0.0203097	0.134735	MEF2A	1
biological_process	GO:0055003	cardiac myofibril assembly	1/24	3/3522	0.0203097	0.134735	MEF2A	1
biological_process	GO:0055015	ventricular cardiac muscle cell development	1/24	3/3522	0.0203097	0.134735	MEF2A	1
biological_process	GO:1902033	regulation of hematopoietic stem cell proliferation	1/24	3/3522	0.0203097	0.134735	KITLG	1
biological_process	GO:1902035	positive regulation of hematopoietic stem cell proliferation	1/24	3/3522	0.0203097	0.134735	KITLG	1
biological_process	GO:1904754	positive regulation of vascular associated smooth muscle cell migration	1/24	3/3522	0.0203097	0.134735	IGFBP5	1
biological_process	GO:0034762	regulation of transmembrane transport	3/24	88/3522	0.0208802	0.136927	CASQ2/GH/MEF2A	3
biological_process	GO:0010817	regulation of hormone levels	3/24	89/3522	0.0215126	0.139472	CRABP1/GH/PRL	3
biological_process	GO:0060047	heart contraction	2/24	35/3522	0.0230923	0.139993	CASQ2/MEF2A	2
biological_process	GO:0003015	heart process	2/24	36/3522	0.0243499	0.139993	CASQ2/MEF2A	2
biological_process	GO:0022898	regulation of transmembrane transporter activity	2/24	38/3522	0.0269479	0.139993	CASQ2/GH	2
biological_process	GO:0032412	regulation of ion transmembrane transporter activity	2/24	38/3522	0.0269479	0.139993	CASQ2/GH	2
biological_process	GO:0000002	mitochondrial genome maintenance	1/24	4/3522	0.0269913	0.139993	MEF2A	1
biological_process	GO:0007263	nitric oxide mediated signal transduction	1/24	4/3522	0.0269913	0.139993	PRL	1
biological_process	GO:0008300	isoprenoid catabolic process	1/24	4/3522	0.0269913	0.139993	CRABP1	1
biological_process	GO:0009111	vitamin catabolic process	1/24	4/3522	0.0269913	0.139993	CRABP1	1
biological_process	GO:0009651	response to salt stress	1/24	4/3522	0.0269913	0.139993	GH	1
biological_process	GO:0010523	negative regulation of calcium ion transport into cytosol	1/24	4/3522	0.0269913	0.139993	CASQ2	1
biological_process	GO:0010623	programmed cell death involved in cell development	1/24	4/3522	0.0269913	0.139993	KITLG	1
biological_process	GO:0032274	gonadotropin secretion	1/24	4/3522	0.0269913	0.139993	PRL	1
biological_process	GO:0032276	regulation of gonadotropin secretion	1/24	4/3522	0.0269913	0.139993	PRL	1
biological_process	GO:0032928	regulation of superoxide anion generation	1/24	4/3522	0.0269913	0.139993	GH	1
biological_process	GO:0033033	negative regulation of myeloid cell apoptotic process	1/24	4/3522	0.0269913	0.139993	KITLG	1
biological_process	GO:0043569	negative regulation of insulin-like growth factor receptor signaling pathway	1/24	4/3522	0.0269913	0.139993	IGFBP5	1
biological_process	GO:0048070	regulation of developmental pigmentation	1/24	4/3522	0.0269913	0.139993	KITLG	1
biological_process	GO:0061077	chaperone-mediated protein folding	1/24	4/3522	0.0269913	0.139993	FKBP5	1
biological_process	GO:0071415	cellular response to purine-containing compound	1/24	4/3522	0.0269913	0.139993	CASQ2	1
biological_process	GO:1902307	positive regulation of sodium ion transmembrane transport	1/24	4/3522	0.0269913	0.139993	GH	1
biological_process	GO:1904738	vascular associated smooth muscle cell migration	1/24	4/3522	0.0269913	0.139993	IGFBP5	1
biological_process	GO:1904752	regulation of vascular associated smooth muscle cell migration	1/24	4/3522	0.0269913	0.139993	IGFBP5	1
cellular_component	GO:0016528	sarcoplasm	1/25	8/4190	0.046786	0.142561	CASQ2	1
cellular_component	GO:0016529	sarcoplasmic reticulum	1/25	8/4190	0.046786	0.142561	CASQ2	1
biological_process	GO:0061061	muscle structure development	3/24	101/3522	0.0299289	0.148731	MYPN/CASQ2/MEF2A	3
biological_process	GO:0030072	peptide hormone secretion	2/24	41/3522	0.0310463	0.148731	GH/PRL	2
biological_process	GO:0032409	regulation of transporter activity	2/24	41/3522	0.0310463	0.148731	CASQ2/GH	2
biological_process	GO:1903522	regulation of blood circulation	2/24	41/3522	0.0310463	0.148731	CASQ2/MEF2A	2
biological_process	GO:0010611	regulation of cardiac muscle hypertrophy	1/24	5/3522	0.0336292	0.148731	MEF2A	1
biological_process	GO:0010882	regulation of cardiac muscle contraction by calcium ion signaling	1/24	5/3522	0.0336292	0.148731	CASQ2	1
biological_process	GO:0014743	regulation of muscle hypertrophy	1/24	5/3522	0.0336292	0.148731	MEF2A	1
biological_process	GO:0030318	melanocyte differentiation	1/24	5/3522	0.0336292	0.148731	KITLG	1
biological_process	GO:0032781	positive regulation of ATPase activity	1/24	5/3522	0.0336292	0.148731	GH	1
biological_process	GO:0042304	regulation of fatty acid biosynthetic process	1/24	5/3522	0.0336292	0.148731	PRL	1
biological_process	GO:0043267	negative regulation of potassium ion transport	1/24	5/3522	0.0336292	0.148731	CASQ2	1
biological_process	GO:0045923	positive regulation of fatty acid metabolic process	1/24	5/3522	0.0336292	0.148731	PRL	1
biological_process	GO:0055012	ventricular cardiac muscle cell differentiation	1/24	5/3522	0.0336292	0.148731	MEF2A	1
biological_process	GO:0060416	response to growth hormone	1/24	5/3522	0.0336292	0.148731	IGFBP5	1
biological_process	GO:1901017	negative regulation of potassium ion transmembrane transporter activity	1/24	5/3522	0.0336292	0.148731	CASQ2	1
biological_process	GO:1901018	positive regulation of potassium ion transmembrane transporter activity	1/24	5/3522	0.0336292	0.148731	GH	1
biological_process	GO:1901020	negative regulation of calcium ion transmembrane transporter activity	1/24	5/3522	0.0336292	0.148731	CASQ2	1
biological_process	GO:1901380	negative regulation of potassium ion transmembrane transport	1/24	5/3522	0.0336292	0.148731	CASQ2	1
biological_process	GO:1903170	negative regulation of calcium ion transmembrane transport	1/24	5/3522	0.0336292	0.148731	CASQ2	1
biological_process	GO:0016054	organic acid catabolic process	2/24	44/3522	0.0353768	0.154072	CRABP1/HDC	2
biological_process	GO:0046395	carboxylic acid catabolic process	2/24	44/3522	0.0353768	0.154072	CRABP1/HDC	2
biological_process	GO:0043434	response to peptide hormone	2/24	45/3522	0.0368701	0.154257	IGFBP5/GH	2
biological_process	GO:0030036	actin cytoskeleton organization	3/24	110/3522	0.0372413	0.154257	MYPN/CASQ2/MEF2A	3
biological_process	GO:0032879	regulation of localization	7/24	491/3522	0.0401061	0.154257	NEXN/CASQ2/IGFBP5/GH/PRL/MEF2A/KITLG	7
biological_process	GO:0006775	fat-soluble vitamin metabolic process	1/24	6/3522	0.0402237	0.154257	CRABP1	1
biological_process	GO:0010765	positive regulation of sodium ion transport	1/24	6/3522	0.0402237	0.154257	GH	1
biological_process	GO:0014911	positive regulation of smooth muscle cell migration	1/24	6/3522	0.0402237	0.154257	IGFBP5	1
biological_process	GO:0040018	positive regulation of multicellular organism growth	1/24	6/3522	0.0402237	0.154257	GH	1
biological_process	GO:0042573	retinoic acid metabolic process	1/24	6/3522	0.0402237	0.154257	CRABP1	1
biological_process	GO:0043567	regulation of insulin-like growth factor receptor signaling pathway	1/24	6/3522	0.0402237	0.154257	IGFBP5	1
biological_process	GO:0060314	regulation of ryanodine-sensitive calcium-release channel activity	1/24	6/3522	0.0402237	0.154257	CASQ2	1
biological_process	GO:0090278	negative regulation of peptide hormone secretion	1/24	6/3522	0.0402237	0.154257	PRL	1
biological_process	GO:1901381	positive regulation of potassium ion transmembrane transport	1/24	6/3522	0.0402237	0.154257	GH	1
biological_process	GO:1904707	positive regulation of vascular smooth muscle cell proliferation	1/24	6/3522	0.0402237	0.154257	IGFBP5	1
biological_process	GO:2000648	positive regulation of stem cell proliferation	1/24	6/3522	0.0402237	0.154257	KITLG	1
biological_process	GO:0050730	regulation of peptidyl-tyrosine phosphorylation	2/24	48/3522	0.0414942	0.154257	SAMSN1/KITLG	2
biological_process	GO:0097435	supramolecular fiber organization	3/24	115/3522	0.0416708	0.154257	MYPN/CASQ2/MEF2A	3
biological_process	GO:0015672	monovalent inorganic cation transport	2/24	49/3522	0.0430824	0.154257	CASQ2/GH	2
biological_process	GO:0018108	peptidyl-tyrosine phosphorylation	2/24	50/3522	0.0446934	0.154257	SAMSN1/KITLG	2
biological_process	GO:0010243	response to organonitrogen compound	3/24	119/3522	0.045401	0.154257	CASQ2/IGFBP5/GH	3
biological_process	GO:0030029	actin filament-based process	3/24	119/3522	0.045401	0.154257	MYPN/CASQ2/MEF2A	3
biological_process	GO:0048646	anatomical structure formation involved in morphogenesis	4/24	204/3522	0.0466384	0.154257	MYPN/CASQ2/PRL/MEF2A	4
biological_process	GO:0001755	neural crest cell migration	1/24	7/3522	0.0467751	0.154257	KITLG	1
biological_process	GO:0002820	negative regulation of adaptive immune response	1/24	7/3522	0.0467751	0.154257	SAMSN1	1
biological_process	GO:0007595	lactation	1/24	7/3522	0.0467751	0.154257	PRL	1
biological_process	GO:0010828	positive regulation of glucose transmembrane transport	1/24	7/3522	0.0467751	0.154257	MEF2A	1
biological_process	GO:0014910	regulation of smooth muscle cell migration	1/24	7/3522	0.0467751	0.154257	IGFBP5	1
biological_process	GO:0033032	regulation of myeloid cell apoptotic process	1/24	7/3522	0.0467751	0.154257	KITLG	1
biological_process	GO:0033617	mitochondrial cytochrome c oxidase assembly	1/24	7/3522	0.0467751	0.154257	LOC101119459	1
biological_process	GO:0042554	superoxide anion generation	1/24	7/3522	0.0467751	0.154257	GH	1
biological_process	GO:0043268	positive regulation of potassium ion transport	1/24	7/3522	0.0467751	0.154257	GH	1
biological_process	GO:0043502	regulation of muscle adaptation	1/24	7/3522	0.0467751	0.154257	MEF2A	1
biological_process	GO:0046326	positive regulation of glucose import	1/24	7/3522	0.0467751	0.154257	MEF2A	1
biological_process	GO:0048009	insulin-like growth factor receptor signaling pathway	1/24	7/3522	0.0467751	0.154257	IGFBP5	1
biological_process	GO:0050869	negative regulation of B cell activation	1/24	7/3522	0.0467751	0.154257	SAMSN1	1
biological_process	GO:0050931	pigment cell differentiation	1/24	7/3522	0.0467751	0.154257	KITLG	1
biological_process	GO:0055006	cardiac cell development	1/24	7/3522	0.0467751	0.154257	MEF2A	1
biological_process	GO:0055013	cardiac muscle cell development	1/24	7/3522	0.0467751	0.154257	MEF2A	1
biological_process	GO:0055078	sodium ion homeostasis	1/24	7/3522	0.0467751	0.154257	GH	1
biological_process	GO:0060306	regulation of membrane repolarization	1/24	7/3522	0.0467751	0.154257	CASQ2	1
biological_process	GO:0071277	cellular response to calcium ion	1/24	7/3522	0.0467751	0.154257	MEF2A	1
biological_process	GO:0071312	cellular response to alkaloid	1/24	7/3522	0.0467751	0.154257	CASQ2	1
biological_process	GO:2001258	negative regulation of cation channel activity	1/24	7/3522	0.0467751	0.154257	CASQ2	1
molecular_function	GO:0003707	steroid hormone receptor activity	2/24	23/3960	0.00824168	0.154919	RXRG/NR5A2	2
biological_process	GO:0018212	peptidyl-tyrosine modification	2/24	52/3522	0.0479824	0.157329	SAMSN1/KITLG	2
molecular_function	GO:0004758	serine C-palmitoyltransferase activity	1/24	2/3960	0.012086	0.159026	SPTSSB	1
molecular_function	GO:0005148	prolactin receptor binding	1/24	2/3960	0.012086	0.159026	PRL	1
molecular_function	GO:0016454	C-palmitoyltransferase activity	1/24	2/3960	0.012086	0.159026	SPTSSB	1
biological_process	GO:0003012	muscle system process	2/24	53/3522	0.0496598	0.161898	CASQ2/MEF2A	2
biological_process	GO:0046879	hormone secretion	2/24	55/3522	0.0530784	0.162565	GH/PRL	2
biological_process	GO:1904062	regulation of cation transmembrane transport	2/24	55/3522	0.0530784	0.162565	CASQ2/GH	2
biological_process	GO:0003300	cardiac muscle hypertrophy	1/24	8/3522	0.0532836	0.162565	MEF2A	1
biological_process	GO:0009074	aromatic amino acid family catabolic process	1/24	8/3522	0.0532836	0.162565	HDC	1
biological_process	GO:0014896	muscle hypertrophy	1/24	8/3522	0.0532836	0.162565	MEF2A	1
biological_process	GO:0014897	striated muscle hypertrophy	1/24	8/3522	0.0532836	0.162565	MEF2A	1
biological_process	GO:0014909	smooth muscle cell migration	1/24	8/3522	0.0532836	0.162565	IGFBP5	1
biological_process	GO:0032094	response to food	1/24	8/3522	0.0532836	0.162565	GH	1
biological_process	GO:0033028	myeloid cell apoptotic process	1/24	8/3522	0.0532836	0.162565	KITLG	1
biological_process	GO:0050849	negative regulation of calcium-mediated signaling	1/24	8/3522	0.0532836	0.162565	CASQ2	1
biological_process	GO:0071425	hematopoietic stem cell proliferation	1/24	8/3522	0.0532836	0.162565	KITLG	1
biological_process	GO:0090322	regulation of superoxide metabolic process	1/24	8/3522	0.0532836	0.162565	GH	1
biological_process	GO:0009914	hormone transport	2/24	56/3522	0.0548189	0.16548	GH/PRL	2
biological_process	GO:1901652	response to peptide	2/24	56/3522	0.0548189	0.16548	IGFBP5/GH	2
molecular_function	GO:0001784	phosphotyrosine residue binding	1/24	3/3960	0.0180764	0.169499	SAMSN1	1
molecular_function	GO:0015464	acetylcholine receptor activity	1/24	3/3960	0.0180764	0.169499	CHRNA2	1
molecular_function	GO:0016408	C-acyltransferase activity	1/24	3/3960	0.0180764	0.169499	SPTSSB	1
molecular_function	GO:0031994	insulin-like growth factor I binding	1/24	3/3960	0.0180764	0.169499	IGFBP5	1
molecular_function	GO:0005126	cytokine receptor binding	3/24	96/3960	0.0193228	0.169499	GH/PRL/KITLG	3
biological_process	GO:0044282	small molecule catabolic process	2/24	57/3522	0.0565799	0.169896	CRABP1/HDC	2
cellular_component	GO:0005615	extracellular space	4/25	251/4190	0.0589165	0.170548	IGFBP5/GH/PRL/KITLG	4
biological_process	GO:0048468	cell development	5/24	315/3522	0.0571665	0.170759	MYPN/CASQ2/CLMN/MEF2A/KITLG	5
biological_process	GO:1901698	response to nitrogen compound	3/24	133/3522	0.0597355	0.1713	CASQ2/IGFBP5/GH	3
biological_process	GO:0006576	cellular biogenic amine metabolic process	1/24	9/3522	0.0597495	0.1713	HDC	1
biological_process	GO:0007029	endoplasmic reticulum organization	1/24	9/3522	0.0597495	0.1713	SPTSSB	1
biological_process	GO:0008535	respiratory chain complex IV assembly	1/24	9/3522	0.0597495	0.1713	LOC101119459	1
biological_process	GO:0019217	regulation of fatty acid metabolic process	1/24	9/3522	0.0597495	0.1713	PRL	1
biological_process	GO:0046888	negative regulation of hormone secretion	1/24	9/3522	0.0597495	0.1713	PRL	1
biological_process	GO:0048066	developmental pigmentation	1/24	9/3522	0.0597495	0.1713	KITLG	1
biological_process	GO:2000649	regulation of sodium ion transmembrane transporter activity	1/24	9/3522	0.0597495	0.1713	GH	1
biological_process	GO:0032989	cellular component morphogenesis	3/24	134/3522	0.0608339	0.173537	MYPN/CASQ2/MEF2A	3
molecular_function	GO:0004994	somatostatin receptor activity	1/24	4/3960	0.0240319	0.175672	SSTR1	1
molecular_function	GO:0022848	acetylcholine-gated cation-selective channel activity	1/24	4/3960	0.0240319	0.175672	CHRNA2	1
molecular_function	GO:0045309	protein phosphorylated amino acid binding	1/24	4/3960	0.0240319	0.175672	SAMSN1	1
cellular_component	GO:0099503	secretory vesicle	2/25	70/4190	0.0644903	0.177793	ENKUR/GH	2
biological_process	GO:0007010	cytoskeleton organization	4/24	226/3522	0.0637202	0.178926	MYPN/NEXN/CASQ2/MEF2A	4
biological_process	GO:0019932	second-messenger-mediated signaling	2/24	61/3522	0.0638211	0.178926	CASQ2/PRL	2
biological_process	GO:0001825	blastocyst formation	1/24	10/3522	0.0661731	0.178926	PRL	1
biological_process	GO:0007215	glutamate receptor signaling pathway	1/24	10/3522	0.0661731	0.178926	SSTR1	1
biological_process	GO:0010880	regulation of release of sequestered calcium ion into cytosol by sarcoplasmic reticulum	1/24	10/3522	0.0661731	0.178926	CASQ2	1
biological_process	GO:0043279	response to alkaloid	1/24	10/3522	0.0661731	0.178926	CASQ2	1
biological_process	GO:0046324	regulation of glucose import	1/24	10/3522	0.0661731	0.178926	MEF2A	1
biological_process	GO:0048384	retinoic acid receptor signaling pathway	1/24	10/3522	0.0661731	0.178926	RXRG	1
biological_process	GO:0071320	cellular response to cAMP	1/24	10/3522	0.0661731	0.178926	IGFBP5	1
biological_process	GO:0072091	regulation of stem cell proliferation	1/24	10/3522	0.0661731	0.178926	KITLG	1
biological_process	GO:0086009	membrane repolarization	1/24	10/3522	0.0661731	0.178926	CASQ2	1
molecular_function	GO:0003700	DNA-binding transcription factor activity	4/24	193/3960	0.0270061	0.179144	POU1F1/RXRG/NR5A2/MEF2A	4
molecular_function	GO:0001972	retinoic acid binding	1/24	5/3960	0.0299529	0.179144	CRABP1	1
molecular_function	GO:0008307	structural constituent of muscle	1/24	5/3960	0.0299529	0.179144	NEXN	1
molecular_function	GO:0035035	histone acetyltransferase binding	1/24	5/3960	0.0299529	0.179144	MEF2A	1
biological_process	GO:0009072	aromatic amino acid family metabolic process	1/24	11/3522	0.0725546	0.185625	HDC	1
biological_process	GO:0014808	release of sequestered calcium ion into cytosol by sarcoplasmic reticulum	1/24	11/3522	0.0725546	0.185625	CASQ2	1
biological_process	GO:0014812	muscle cell migration	1/24	11/3522	0.0725546	0.185625	IGFBP5	1
biological_process	GO:0017004	cytochrome complex assembly	1/24	11/3522	0.0725546	0.185625	LOC101119459	1
biological_process	GO:0043462	regulation of ATPase activity	1/24	11/3522	0.0725546	0.185625	GH	1
biological_process	GO:0043500	muscle adaptation	1/24	11/3522	0.0725546	0.185625	MEF2A	1
biological_process	GO:0046323	glucose import	1/24	11/3522	0.0725546	0.185625	MEF2A	1
biological_process	GO:0046579	positive regulation of Ras protein signal transduction	1/24	11/3522	0.0725546	0.185625	KITLG	1
biological_process	GO:0051591	response to cAMP	1/24	11/3522	0.0725546	0.185625	IGFBP5	1
biological_process	GO:0051926	negative regulation of calcium ion transport	1/24	11/3522	0.0725546	0.185625	CASQ2	1
biological_process	GO:0060986	endocrine hormone secretion	1/24	11/3522	0.0725546	0.185625	PRL	1
biological_process	GO:1902305	regulation of sodium ion transmembrane transport	1/24	11/3522	0.0725546	0.185625	GH	1
biological_process	GO:0002028	regulation of sodium ion transport	1/24	12/3522	0.0788943	0.188332	GH	1
biological_process	GO:0010827	regulation of glucose transmembrane transport	1/24	12/3522	0.0788943	0.188332	MEF2A	1
biological_process	GO:0014032	neural crest cell development	1/24	12/3522	0.0788943	0.188332	KITLG	1
biological_process	GO:0032413	negative regulation of ion transmembrane transporter activity	1/24	12/3522	0.0788943	0.188332	CASQ2	1
biological_process	GO:0032414	positive regulation of ion transmembrane transporter activity	1/24	12/3522	0.0788943	0.188332	GH	1
biological_process	GO:0038034	signal transduction in absence of ligand	1/24	12/3522	0.0788943	0.188332	KITLG	1
biological_process	GO:0048662	negative regulation of smooth muscle cell proliferation	1/24	12/3522	0.0788943	0.188332	IGFBP5	1
biological_process	GO:0048864	stem cell development	1/24	12/3522	0.0788943	0.188332	KITLG	1
biological_process	GO:0051057	positive regulation of small GTPase mediated signal transduction	1/24	12/3522	0.0788943	0.188332	KITLG	1
biological_process	GO:0061337	cardiac conduction	1/24	12/3522	0.0788943	0.188332	MEF2A	1
biological_process	GO:0070296	sarcoplasmic reticulum calcium ion transport	1/24	12/3522	0.0788943	0.188332	CASQ2	1
biological_process	GO:0097192	extrinsic apoptotic signaling pathway in absence of ligand	1/24	12/3522	0.0788943	0.188332	KITLG	1
biological_process	GO:1903514	release of sequestered calcium ion into cytosol by endoplasmic reticulum	1/24	12/3522	0.0788943	0.188332	CASQ2	1
biological_process	GO:1904705	regulation of vascular smooth muscle cell proliferation	1/24	12/3522	0.0788943	0.188332	IGFBP5	1
biological_process	GO:1990874	vascular smooth muscle cell proliferation	1/24	12/3522	0.0788943	0.188332	IGFBP5	1
biological_process	GO:2000107	negative regulation of leukocyte apoptotic process	1/24	12/3522	0.0788943	0.188332	KITLG	1
biological_process	GO:0030334	regulation of cell migration	3/24	153/3522	0.0835021	0.193644	NEXN/IGFBP5/KITLG	3
biological_process	GO:0006970	response to osmotic stress	1/24	13/3522	0.0851924	0.193644	GH	1
biological_process	GO:0014031	mesenchymal cell development	1/24	13/3522	0.0851924	0.193644	KITLG	1
biological_process	GO:0032411	positive regulation of transporter activity	1/24	13/3522	0.0851924	0.193644	GH	1
biological_process	GO:0034766	negative regulation of ion transmembrane transport	1/24	13/3522	0.0851924	0.193644	CASQ2	1
biological_process	GO:0035725	sodium ion transmembrane transport	1/24	13/3522	0.0851924	0.193644	GH	1
biological_process	GO:0043473	pigmentation	1/24	13/3522	0.0851924	0.193644	KITLG	1
biological_process	GO:0044060	regulation of endocrine process	1/24	13/3522	0.0851924	0.193644	PRL	1
biological_process	GO:0050732	negative regulation of peptidyl-tyrosine phosphorylation	1/24	13/3522	0.0851924	0.193644	SAMSN1	1
biological_process	GO:0055007	cardiac muscle cell differentiation	1/24	13/3522	0.0851924	0.193644	MEF2A	1
biological_process	GO:1901019	regulation of calcium ion transmembrane transporter activity	1/24	13/3522	0.0851924	0.193644	CASQ2	1
biological_process	GO:1904063	negative regulation of cation transmembrane transport	1/24	13/3522	0.0851924	0.193644	CASQ2	1
molecular_function	GO:0043565	sequence-specific DNA binding	4/24	209/3960	0.0348837	0.194227	POU1F1/RXRG/NR5A2/MEF2A	4
molecular_function	GO:0051393	alpha-actinin binding	1/24	6/3960	0.0358394	0.194227	MYPN	1
molecular_function	GO:0000981	DNA-binding transcription factor activity, RNA polymerase II-specific	3/24	128/3960	0.0406855	0.194227	POU1F1/RXRG/MEF2A	3
molecular_function	GO:0005179	hormone activity	2/24	54/3960	0.0415981	0.194227	GH/PRL	2
molecular_function	GO:0005231	excitatory extracellular ligand-gated ion channel activity	1/24	7/3960	0.0416917	0.194227	CHRNA2	1
molecular_function	GO:0042805	actinin binding	1/24	7/3960	0.0416917	0.194227	MYPN	1
molecular_function	GO:0003779	actin binding	2/24	57/3960	0.0458887	0.194227	NEXN/CLMN	2
molecular_function	GO:0005501	retinoid binding	1/24	9/3960	0.0532942	0.194227	CRABP1	1
molecular_function	GO:0005520	insulin-like growth factor binding	1/24	9/3960	0.0532942	0.194227	IGFBP5	1
molecular_function	GO:0016504	peptidase activator activity	1/24	9/3960	0.0532942	0.194227	PCOLCE2	1
molecular_function	GO:0016831	carboxy-lyase activity	1/24	9/3960	0.0532942	0.194227	HDC	1
molecular_function	GO:0019840	isoprenoid binding	1/24	9/3960	0.0532942	0.194227	CRABP1	1
molecular_function	GO:0048306	calcium-dependent protein binding	1/24	9/3960	0.0532942	0.194227	CASQ2	1
molecular_function	GO:0051219	phosphoprotein binding	1/24	9/3960	0.0532942	0.194227	SAMSN1	1
molecular_function	GO:0016409	palmitoyltransferase activity	1/24	10/3960	0.0590449	0.194227	SPTSSB	1
molecular_function	GO:0098960	postsynaptic neurotransmitter receptor activity	1/24	10/3960	0.0590449	0.194227	CHRNA2	1
molecular_function	GO:0099529	neurotransmitter receptor activity involved in regulation of postsynaptic membrane potential	1/24	10/3960	0.0590449	0.194227	CHRNA2	1
molecular_function	GO:1904315	transmitter-gated ion channel activity involved in regulation of postsynaptic membrane potential	1/24	10/3960	0.0590449	0.194227	CHRNA2	1
biological_process	GO:0055074	calcium ion homeostasis	2/24	73/3522	0.0872679	0.197574	CASQ2/GH	2
biological_process	GO:0010959	regulation of metal ion transport	2/24	74/3522	0.0893273	0.199901	CASQ2/GH	2
biological_process	GO:0023061	signal release	2/24	74/3522	0.0893273	0.199901	GH/PRL	2
biological_process	GO:0051050	positive regulation of transport	3/24	159/3522	0.0913394	0.199901	GH/PRL/MEF2A	3
biological_process	GO:0070925	organelle assembly	3/24	159/3522	0.0913394	0.199901	MYPN/CASQ2/MEF2A	3
biological_process	GO:0034765	regulation of ion transmembrane transport	2/24	75/3522	0.0914017	0.199901	CASQ2/GH	2
biological_process	GO:0002763	positive regulation of myeloid leukocyte differentiation	1/24	14/3522	0.0914493	0.199901	KITLG	1
biological_process	GO:0032410	negative regulation of transporter activity	1/24	14/3522	0.0914493	0.199901	CASQ2	1
biological_process	GO:0048661	positive regulation of smooth muscle cell proliferation	1/24	14/3522	0.0914493	0.199901	IGFBP5	1
biological_process	GO:0051592	response to calcium ion	1/24	14/3522	0.0914493	0.199901	MEF2A	1
biological_process	GO:2000145	regulation of cell motility	3/24	160/3522	0.0926758	0.201809	NEXN/IGFBP5/KITLG	3
cellular_component	GO:0005788	endoplasmic reticulum lumen	1/25	14/4190	0.0804888	0.202603	CASQ2	1
cellular_component	GO:0030175	filopodium	1/25	14/4190	0.0804888	0.202603	KITLG	1
biological_process	GO:0008015	blood circulation	2/24	76/3522	0.0934906	0.20262	CASQ2/MEF2A	2
biological_process	GO:0070887	cellular response to chemical stimulus	6/24	477/3522	0.0951826	0.20262	CASQ2/IGFBP5/PCOLCE2/SSTR1/GH/MEF2A	6
biological_process	GO:0003013	circulatory system process	2/24	77/3522	0.0955939	0.20262	CASQ2/MEF2A	2
biological_process	GO:0001523	retinoid metabolic process	1/24	15/3522	0.0976652	0.20262	CRABP1	1
biological_process	GO:0002027	regulation of heart rate	1/24	15/3522	0.0976652	0.20262	CASQ2	1
biological_process	GO:0008645	hexose transmembrane transport	1/24	15/3522	0.0976652	0.20262	MEF2A	1
biological_process	GO:0014033	neural crest cell differentiation	1/24	15/3522	0.0976652	0.20262	KITLG	1
biological_process	GO:0015749	monosaccharide transmembrane transport	1/24	15/3522	0.0976652	0.20262	MEF2A	1
biological_process	GO:0034219	carbohydrate transmembrane transport	1/24	15/3522	0.0976652	0.20262	MEF2A	1
biological_process	GO:0035051	cardiocyte differentiation	1/24	15/3522	0.0976652	0.20262	MEF2A	1
biological_process	GO:0044106	cellular amine metabolic process	1/24	15/3522	0.0976652	0.20262	HDC	1
biological_process	GO:0046683	response to organophosphorus	1/24	15/3522	0.0976652	0.20262	IGFBP5	1
biological_process	GO:1904659	glucose transmembrane transport	1/24	15/3522	0.0976652	0.20262	MEF2A	1
molecular_function	GO:0038023	signaling receptor activity	5/24	366/3960	0.0643093	0.202867	CHRNA2/PROKR2/RXRG/SSTR1/NR5A2	5
molecular_function	GO:0033613	activating transcription factor binding	1/24	11/3960	0.0647621	0.202867	MEF2A	1
molecular_function	GO:0140110	transcription regulator activity	4/24	260/3960	0.0683043	0.202867	POU1F1/RXRG/NR5A2/MEF2A	4
molecular_function	GO:0060089	molecular transducer activity	5/24	377/3960	0.0713295	0.202867	CHRNA2/PROKR2/RXRG/SSTR1/NR5A2	5
molecular_function	GO:0048018	receptor ligand activity	3/24	163/3960	0.0735855	0.202867	GH/PRL/KITLG	3
molecular_function	GO:0005516	calmodulin binding	1/24	13/3960	0.0760968	0.202867	ENKUR	1
molecular_function	GO:0017124	SH3 domain binding	1/24	13/3960	0.0760968	0.202867	MYPN	1
molecular_function	GO:0030545	receptor regulator activity	3/24	168/3960	0.0790459	0.202867	GH/PRL/KITLG	3
molecular_function	GO:0008092	cytoskeletal protein binding	3/24	169/3960	0.0801595	0.202867	MYPN/NEXN/CLMN	3
molecular_function	GO:0016830	carbon-carbon lyase activity	1/24	14/3960	0.0817146	0.202867	HDC	1
molecular_function	GO:0022824	transmitter-gated ion channel activity	1/24	14/3960	0.0817146	0.202867	CHRNA2	1
molecular_function	GO:0022835	transmitter-gated channel activity	1/24	14/3960	0.0817146	0.202867	CHRNA2	1
molecular_function	GO:0033293	monocarboxylic acid binding	1/24	14/3960	0.0817146	0.202867	CRABP1	1
biological_process	GO:0055085	transmembrane transport	3/24	165/3522	0.0994834	0.205597	CASQ2/GH/MEF2A	3
biological_process	GO:0098662	inorganic cation transmembrane transport	2/24	80/3522	0.101987	0.205597	CASQ2/GH	2
biological_process	GO:0071310	cellular response to organic substance	5/24	373/3522	0.102256	0.205597	CASQ2/IGFBP5/PCOLCE2/SSTR1/GH	5
biological_process	GO:0006721	terpenoid metabolic process	1/24	16/3522	0.10384	0.205597	CRABP1	1
biological_process	GO:0006766	vitamin metabolic process	1/24	16/3522	0.10384	0.205597	CRABP1	1
biological_process	GO:0006801	superoxide metabolic process	1/24	16/3522	0.10384	0.205597	GH	1
biological_process	GO:0007589	body fluid secretion	1/24	16/3522	0.10384	0.205597	PRL	1
biological_process	GO:0008643	carbohydrate transport	1/24	16/3522	0.10384	0.205597	MEF2A	1
biological_process	GO:0009308	amine metabolic process	1/24	16/3522	0.10384	0.205597	HDC	1
biological_process	GO:0016101	diterpenoid metabolic process	1/24	16/3522	0.10384	0.205597	CRABP1	1
biological_process	GO:0046513	ceramide biosynthetic process	1/24	16/3522	0.10384	0.205597	SPTSSB	1
biological_process	GO:0046889	positive regulation of lipid biosynthetic process	1/24	16/3522	0.10384	0.205597	PRL	1
biological_process	GO:1901606	alpha-amino acid catabolic process	1/24	16/3522	0.10384	0.205597	HDC	1
biological_process	GO:0072507	divalent inorganic cation homeostasis	2/24	81/3522	0.104145	0.205597	CASQ2/GH	2
biological_process	GO:0098660	inorganic ion transmembrane transport	2/24	82/3522	0.106316	0.209159	CASQ2/GH	2
molecular_function	GO:0008188	neuropeptide receptor activity	1/24	15/3960	0.0872997	0.212719	SSTR1	1
biological_process	GO:0009063	cellular amino acid catabolic process	1/24	17/3522	0.109975	0.213413	HDC	1
biological_process	GO:0034763	negative regulation of transmembrane transport	1/24	17/3522	0.109975	0.213413	CASQ2	1
biological_process	GO:0042136	neurotransmitter biosynthetic process	1/24	17/3522	0.109975	0.213413	HDC	1
biological_process	GO:0050886	endocrine process	1/24	17/3522	0.109975	0.213413	PRL	1
biological_process	GO:0051051	negative regulation of transport	2/24	84/3522	0.110696	0.214084	CASQ2/PRL	2
biological_process	GO:0040012	regulation of locomotion	3/24	174/3522	0.112248	0.216352	NEXN/IGFBP5/KITLG	3
biological_process	GO:0051270	regulation of cellular component movement	3/24	175/3522	0.113705	0.217831	NEXN/IGFBP5/KITLG	3
biological_process	GO:0030335	positive regulation of cell migration	2/24	86/3522	0.115125	0.217831	IGFBP5/KITLG	2
biological_process	GO:0071407	cellular response to organic cyclic compound	2/24	86/3522	0.115125	0.217831	CASQ2/IGFBP5	2
biological_process	GO:0010565	regulation of cellular ketone metabolic process	1/24	18/3522	0.116069	0.217831	PRL	1
biological_process	GO:0017148	negative regulation of translation	1/24	18/3522	0.116069	0.217831	IGFBP5	1
biological_process	GO:0030148	sphingolipid biosynthetic process	1/24	18/3522	0.116069	0.217831	SPTSSB	1
biological_process	GO:0040014	regulation of multicellular organism growth	1/24	18/3522	0.116069	0.217831	GH	1
biological_process	GO:0055117	regulation of cardiac muscle contraction	1/24	18/3522	0.116069	0.217831	CASQ2	1
molecular_function	GO:0004879	nuclear receptor activity	1/24	16/3960	0.0928523	0.218168	RXRG	1
molecular_function	GO:0098531	ligand-activated transcription factor activity	1/24	16/3960	0.0928523	0.218168	RXRG	1
biological_process	GO:0044255	cellular lipid metabolic process	3/24	177/3522	0.116642	0.218189	CRABP1/SPTSSB/PRL	3
biological_process	GO:2000147	positive regulation of cell motility	2/24	88/3522	0.119601	0.222991	IGFBP5/KITLG	2
biological_process	GO:0051272	positive regulation of cellular component movement	2/24	89/3522	0.121855	0.223316	IGFBP5/KITLG	2
biological_process	GO:0098655	cation transmembrane transport	2/24	89/3522	0.121855	0.223316	CASQ2/GH	2
biological_process	GO:0006814	sodium ion transport	1/24	19/3522	0.122123	0.223316	GH	1
biological_process	GO:0050848	regulation of calcium-mediated signaling	1/24	19/3522	0.122123	0.223316	CASQ2	1
biological_process	GO:0072089	stem cell proliferation	1/24	19/3522	0.122123	0.223316	KITLG	1
biological_process	GO:1904064	positive regulation of cation transmembrane transport	1/24	19/3522	0.122123	0.223316	GH	1
molecular_function	GO:0003755	peptidyl-prolyl cis-trans isomerase activity	1/24	17/3960	0.0983725	0.22403	FKBP5	1
molecular_function	GO:0005518	collagen binding	1/24	18/3960	0.10386	0.22403	PCOLCE2	1
molecular_function	GO:0016859	cis-trans isomerase activity	1/24	18/3960	0.10386	0.22403	FKBP5	1
molecular_function	GO:0046332	SMAD binding	1/24	18/3960	0.10386	0.22403	MEF2A	1
molecular_function	GO:0099094	ligand-gated cation channel activity	1/24	18/3960	0.10386	0.22403	CHRNA2	1
biological_process	GO:0008584	male gonad development	1/24	20/3522	0.128138	0.229432	KITLG	1
biological_process	GO:0030879	mammary gland development	1/24	20/3522	0.128138	0.229432	PRL	1
biological_process	GO:0034767	positive regulation of ion transmembrane transport	1/24	20/3522	0.128138	0.229432	GH	1
biological_process	GO:0035637	multicellular organismal signaling	1/24	20/3522	0.128138	0.229432	MEF2A	1
biological_process	GO:0046546	development of primary male sexual characteristics	1/24	20/3522	0.128138	0.229432	KITLG	1
biological_process	GO:0051279	regulation of release of sequestered calcium ion into cytosol	1/24	20/3522	0.128138	0.229432	CASQ2	1
biological_process	GO:0042127	regulation of cell population proliferation	4/24	289/3522	0.128604	0.229432	IGFBP5/CLMN/CDCA7/KITLG	4
biological_process	GO:1902532	negative regulation of intracellular signal transduction	2/24	92/3522	0.128685	0.229432	CASQ2/PRL	2
biological_process	GO:0048585	negative regulation of response to stimulus	4/24	290/3522	0.129811	0.230718	CASQ2/IGFBP5/PRL/SAMSN1	4
molecular_function	GO:0030170	pyridoxal phosphate binding	1/24	20/3960	0.11474	0.232268	HDC	1
molecular_function	GO:0031072	heat shock protein binding	1/24	20/3960	0.11474	0.232268	FKBP5	1
molecular_function	GO:0042826	histone deacetylase binding	1/24	20/3960	0.11474	0.232268	MEF2A	1
molecular_function	GO:0070279	vitamin B6 binding	1/24	20/3960	0.11474	0.232268	HDC	1
molecular_function	GO:0001085	RNA polymerase II transcription factor binding	1/24	21/3960	0.120133	0.232455	MEF2A	1
molecular_function	GO:0005230	extracellular ligand-gated ion channel activity	1/24	21/3960	0.120133	0.232455	CHRNA2	1
molecular_function	GO:0030594	neurotransmitter receptor activity	1/24	21/3960	0.120133	0.232455	CHRNA2	1
biological_process	GO:0001776	leukocyte homeostasis	1/24	21/3522	0.134113	0.233278	KITLG	1
biological_process	GO:0034754	cellular hormone metabolic process	1/24	21/3522	0.134113	0.233278	CRABP1	1
biological_process	GO:0043271	negative regulation of ion transport	1/24	21/3522	0.134113	0.233278	CASQ2	1
biological_process	GO:0046661	male sex differentiation	1/24	21/3522	0.134113	0.233278	KITLG	1
biological_process	GO:0048639	positive regulation of developmental growth	1/24	21/3522	0.134113	0.233278	GH	1
biological_process	GO:0055067	monovalent inorganic cation homeostasis	1/24	21/3522	0.134113	0.233278	GH	1
biological_process	GO:2000106	regulation of leukocyte apoptotic process	1/24	21/3522	0.134113	0.233278	KITLG	1
biological_process	GO:0019752	carboxylic acid metabolic process	3/24	190/3522	0.136443	0.236072	CRABP1/HDC/PRL	3
biological_process	GO:0040017	positive regulation of locomotion	2/24	96/3522	0.137935	0.236072	IGFBP5/KITLG	2
biological_process	GO:0006672	ceramide metabolic process	1/24	22/3522	0.140049	0.236072	SPTSSB	1
biological_process	GO:0006942	regulation of striated muscle contraction	1/24	22/3522	0.140049	0.236072	CASQ2	1
biological_process	GO:0034249	negative regulation of cellular amide metabolic process	1/24	22/3522	0.140049	0.236072	IGFBP5	1
biological_process	GO:0045639	positive regulation of myeloid cell differentiation	1/24	22/3522	0.140049	0.236072	KITLG	1
biological_process	GO:0071248	cellular response to metal ion	1/24	22/3522	0.140049	0.236072	MEF2A	1
biological_process	GO:0071466	cellular response to xenobiotic stimulus	1/24	22/3522	0.140049	0.236072	CASQ2	1
biological_process	GO:0072329	monocarboxylic acid catabolic process	1/24	22/3522	0.140049	0.236072	CRABP1	1
biological_process	GO:2000379	positive regulation of reactive oxygen species metabolic process	1/24	22/3522	0.140049	0.236072	GH	1
biological_process	GO:0002683	negative regulation of immune system process	2/24	97/3522	0.140271	0.236072	SAMSN1/KITLG	2
biological_process	GO:0051240	positive regulation of multicellular organismal process	4/24	300/3522	0.142153	0.238535	GH/PRL/MEF2A/KITLG	4
biological_process	GO:0043436	oxoacid metabolic process	3/24	195/3522	0.144366	0.238584	CRABP1/HDC/PRL	3
biological_process	GO:0007005	mitochondrion organization	2/24	99/3522	0.144971	0.238584	MEF2A/LOC101119459	2
biological_process	GO:0002792	negative regulation of peptide secretion	1/24	23/3522	0.145946	0.238584	PRL	1
biological_process	GO:0006633	fatty acid biosynthetic process	1/24	23/3522	0.145946	0.238584	PRL	1
biological_process	GO:0006720	isoprenoid metabolic process	1/24	23/3522	0.145946	0.238584	CRABP1	1
biological_process	GO:0042133	neurotransmitter metabolic process	1/24	23/3522	0.145946	0.238584	HDC	1
biological_process	GO:0060048	cardiac muscle contraction	1/24	23/3522	0.145946	0.238584	CASQ2	1
biological_process	GO:0062013	positive regulation of small molecule metabolic process	1/24	23/3522	0.145946	0.238584	PRL	1
biological_process	GO:2001257	regulation of cation channel activity	1/24	23/3522	0.145946	0.238584	CASQ2	1
biological_process	GO:0002761	regulation of myeloid leukocyte differentiation	1/24	24/3522	0.151804	0.246046	KITLG	1
biological_process	GO:0007416	synapse assembly	1/24	24/3522	0.151804	0.246046	SLITRK6	1
biological_process	GO:0071887	leukocyte apoptotic process	1/24	24/3522	0.151804	0.246046	KITLG	1
molecular_function	GO:0051015	actin filament binding	1/24	23/3960	0.130824	0.249473	NEXN	1
biological_process	GO:0006082	organic acid metabolic process	3/24	202/3522	0.155725	0.249801	CRABP1/HDC/PRL	3
biological_process	GO:0010522	regulation of calcium ion transport into cytosol	1/24	25/3522	0.157623	0.249801	CASQ2	1
biological_process	GO:0048660	regulation of smooth muscle cell proliferation	1/24	25/3522	0.157623	0.249801	IGFBP5	1
biological_process	GO:0051208	sequestering of calcium ion	1/24	25/3522	0.157623	0.249801	CASQ2	1
biological_process	GO:0051209	release of sequestered calcium ion into cytosol	1/24	25/3522	0.157623	0.249801	CASQ2	1
biological_process	GO:0051282	regulation of sequestering of calcium ion	1/24	25/3522	0.157623	0.249801	CASQ2	1
biological_process	GO:0051283	negative regulation of sequestering of calcium ion	1/24	25/3522	0.157623	0.249801	CASQ2	1
biological_process	GO:0071241	cellular response to inorganic substance	1/24	25/3522	0.157623	0.249801	MEF2A	1
biological_process	GO:0032787	monocarboxylic acid metabolic process	2/24	106/3522	0.161686	0.255415	CRABP1/PRL	2
biological_process	GO:0033108	mitochondrial respiratory chain complex assembly	1/24	26/3522	0.163405	0.255415	LOC101119459	1
biological_process	GO:0045834	positive regulation of lipid metabolic process	1/24	26/3522	0.163405	0.255415	PRL	1
biological_process	GO:0048659	smooth muscle cell proliferation	1/24	26/3522	0.163405	0.255415	IGFBP5	1
biological_process	GO:0097164	ammonium ion metabolic process	1/24	26/3522	0.163405	0.255415	HDC	1
biological_process	GO:0051049	regulation of transport	4/24	319/3522	0.166905	0.260175	CASQ2/GH/PRL/MEF2A	4
biological_process	GO:0043269	regulation of ion transport	2/24	109/3522	0.168963	0.26082	CASQ2/GH	2
biological_process	GO:0001824	blastocyst development	1/24	27/3522	0.169148	0.26082	PRL	1
biological_process	GO:0009410	response to xenobiotic stimulus	1/24	27/3522	0.169148	0.26082	CASQ2	1
biological_process	GO:0097553	calcium ion transmembrane import into cytosol	1/24	27/3522	0.169148	0.26082	CASQ2	1
biological_process	GO:0071495	cellular response to endogenous stimulus	3/24	212/3522	0.17245	0.264611	CASQ2/IGFBP5/GH	3
biological_process	GO:0014070	response to organic cyclic compound	2/24	111/3522	0.173848	0.264611	CASQ2/IGFBP5	2
biological_process	GO:0009968	negative regulation of signal transduction	3/24	213/3522	0.174153	0.264611	CASQ2/IGFBP5/PRL	3
biological_process	GO:0006665	sphingolipid metabolic process	1/24	28/3522	0.174853	0.264611	SPTSSB	1
biological_process	GO:0006937	regulation of muscle contraction	1/24	28/3522	0.174853	0.264611	CASQ2	1
biological_process	GO:0046467	membrane lipid biosynthetic process	1/24	28/3522	0.174853	0.264611	SPTSSB	1
biological_process	GO:0046890	regulation of lipid biosynthetic process	1/24	28/3522	0.174853	0.264611	PRL	1
molecular_function	GO:0008201	heparin binding	1/24	25/3960	0.14139	0.26577	PCOLCE2	1
biological_process	GO:0008610	lipid biosynthetic process	2/24	113/3522	0.178759	0.269094	SPTSSB/PRL	2
biological_process	GO:0009725	response to hormone	2/24	113/3522	0.178759	0.269094	IGFBP5/GH	2
biological_process	GO:0032869	cellular response to insulin stimulus	1/24	29/3522	0.180521	0.27032	GH	1
biological_process	GO:1903169	regulation of calcium ion transmembrane transport	1/24	29/3522	0.180521	0.27032	CASQ2	1
biological_process	GO:0051338	regulation of transferase activity	2/24	114/3522	0.181223	0.270661	SPTSSB/KITLG	2
biological_process	GO:0010033	response to organic substance	5/24	449/3522	0.182574	0.27151	CASQ2/IGFBP5/PCOLCE2/SSTR1/GH	5
biological_process	GO:0051094	positive regulation of developmental process	3/24	218/3522	0.182743	0.27151	GH/PRL/KITLG	3
biological_process	GO:0055065	metal ion homeostasis	2/24	115/3522	0.183693	0.271622	CASQ2/GH	2
biological_process	GO:0030073	insulin secretion	1/24	30/3522	0.186152	0.271622	GH	1
biological_process	GO:0042180	cellular ketone metabolic process	1/24	30/3522	0.186152	0.271622	PRL	1
biological_process	GO:0046578	regulation of Ras protein signal transduction	1/24	30/3522	0.186152	0.271622	KITLG	1
biological_process	GO:0051250	negative regulation of lymphocyte activation	1/24	30/3522	0.186152	0.271622	SAMSN1	1
biological_process	GO:0060402	calcium ion transport into cytosol	1/24	30/3522	0.186152	0.271622	CASQ2	1
biological_process	GO:0090276	regulation of peptide hormone secretion	1/24	30/3522	0.186152	0.271622	PRL	1
molecular_function	GO:0019838	growth factor binding	1/24	26/3960	0.146626	0.271732	IGFBP5	1
biological_process	GO:0016477	cell migration	3/24	221/3522	0.187957	0.273557	NEXN/IGFBP5/KITLG	3
biological_process	GO:0034220	ion transmembrane transport	2/24	117/3522	0.188649	0.273866	CASQ2/GH	2
biological_process	GO:0002687	positive regulation of leukocyte migration	1/24	31/3522	0.191745	0.275556	KITLG	1
biological_process	GO:0048738	cardiac muscle tissue development	1/24	31/3522	0.191745	0.275556	MEF2A	1
biological_process	GO:0050864	regulation of B cell activation	1/24	31/3522	0.191745	0.275556	SAMSN1	1
biological_process	GO:0070665	positive regulation of leukocyte proliferation	1/24	31/3522	0.191745	0.275556	KITLG	1
biological_process	GO:0010648	negative regulation of cell communication	3/24	224/3522	0.193213	0.276865	CASQ2/IGFBP5/PRL	3
biological_process	GO:0000165	MAPK cascade	2/24	119/3522	0.193627	0.276865	MEF2A/KITLG	2
biological_process	GO:0023057	negative regulation of signaling	3/24	226/3522	0.19674	0.27794	CASQ2/IGFBP5/PRL	3
biological_process	GO:0006941	striated muscle contraction	1/24	32/3522	0.197302	0.27794	CASQ2	1
biological_process	GO:0048863	stem cell differentiation	1/24	32/3522	0.197302	0.27794	KITLG	1
biological_process	GO:0050731	positive regulation of peptidyl-tyrosine phosphorylation	1/24	32/3522	0.197302	0.27794	KITLG	1
biological_process	GO:0050777	negative regulation of immune response	1/24	32/3522	0.197302	0.27794	SAMSN1	1
biological_process	GO:0060401	cytosolic calcium ion transport	1/24	32/3522	0.197302	0.27794	CASQ2	1
biological_process	GO:0023014	signal transduction by protein phosphorylation	2/24	121/3522	0.198623	0.279113	MEF2A/KITLG	2
biological_process	GO:0071345	cellular response to cytokine stimulus	2/24	122/3522	0.201129	0.281939	PCOLCE2/SSTR1	2
biological_process	GO:0007623	circadian rhythm	1/24	33/3522	0.202822	0.282232	PROKR2	1
biological_process	GO:0051048	negative regulation of secretion	1/24	33/3522	0.202822	0.282232	PRL	1
biological_process	GO:1903531	negative regulation of secretion by cell	1/24	33/3522	0.202822	0.282232	PRL	1
biological_process	GO:0009617	response to bacterium	2/24	123/3522	0.203638	0.282679	FKBP5/NEXN	2
biological_process	GO:0019722	calcium-mediated signaling	1/24	34/3522	0.208305	0.285565	CASQ2	1
biological_process	GO:0035264	multicellular organism growth	1/24	34/3522	0.208305	0.285565	GH	1
biological_process	GO:0045927	positive regulation of growth	1/24	34/3522	0.208305	0.285565	GH	1
biological_process	GO:1901605	alpha-amino acid metabolic process	1/24	34/3522	0.208305	0.285565	HDC	1
biological_process	GO:1902107	positive regulation of leukocyte differentiation	1/24	34/3522	0.208305	0.285565	KITLG	1
biological_process	GO:0008283	cell population proliferation	4/24	349/3522	0.209056	0.285565	IGFBP5/CLMN/CDCA7/KITLG	4
biological_process	GO:0009719	response to endogenous stimulus	3/24	233/3522	0.209221	0.285565	CASQ2/IGFBP5/GH	3
biological_process	GO:0002790	peptide secretion	2/24	127/3522	0.213717	0.285601	GH/PRL	2
biological_process	GO:0030001	metal ion transport	2/24	127/3522	0.213717	0.285601	CASQ2/GH	2
biological_process	GO:0055080	cation homeostasis	2/24	127/3522	0.213717	0.285601	CASQ2/GH	2
biological_process	GO:0002695	negative regulation of leukocyte activation	1/24	35/3522	0.213753	0.285601	SAMSN1	1
biological_process	GO:0008406	gonad development	1/24	35/3522	0.213753	0.285601	KITLG	1
biological_process	GO:0043406	positive regulation of MAP kinase activity	1/24	35/3522	0.213753	0.285601	KITLG	1
biological_process	GO:0045137	development of primary sexual characteristics	1/24	35/3522	0.213753	0.285601	KITLG	1
biological_process	GO:0051056	regulation of small GTPase mediated signal transduction	1/24	35/3522	0.213753	0.285601	KITLG	1
biological_process	GO:0071375	cellular response to peptide hormone stimulus	1/24	35/3522	0.213753	0.285601	GH	1
biological_process	GO:0032868	response to insulin	1/24	36/3522	0.219164	0.291466	GH	1
biological_process	GO:0033002	muscle cell proliferation	1/24	36/3522	0.219164	0.291466	IGFBP5	1
biological_process	GO:0008285	negative regulation of cell population proliferation	2/24	130/3522	0.221314	0.29296	IGFBP5/CLMN	2
biological_process	GO:0098771	inorganic ion homeostasis	2/24	130/3522	0.221314	0.29296	CASQ2/GH	2
biological_process	GO:0007548	sex differentiation	1/24	37/3522	0.22454	0.295857	KITLG	1
biological_process	GO:0010038	response to metal ion	1/24	37/3522	0.22454	0.295857	MEF2A	1
cellular_component	GO:0001669	acrosomal vesicle	1/25	22/4190	0.12365	0.298279	ENKUR	1
biological_process	GO:0031325	positive regulation of cellular metabolic process	5/24	485/3522	0.227637	0.299247	POU1F1/RXRG/GH/PRL/KITLG	5
biological_process	GO:0006629	lipid metabolic process	3/24	244/3522	0.229219	0.299436	CRABP1/SPTSSB/PRL	3
biological_process	GO:0043270	positive regulation of ion transport	1/24	38/3522	0.22988	0.299436	GH	1
biological_process	GO:0050866	negative regulation of cell activation	1/24	38/3522	0.22988	0.299436	SAMSN1	1
biological_process	GO:2000377	regulation of reactive oxygen species metabolic process	1/24	38/3522	0.22988	0.299436	GH	1
biological_process	GO:0050790	regulation of catalytic activity	3/24	245/3522	0.231058	0.300284	SPTSSB/GH/KITLG	3
cellular_component	GO:0036126	sperm flagellum	1/25	26/4190	0.144495	0.301899	ENKUR	1
cellular_component	GO:0045211	postsynaptic membrane	1/25	26/4190	0.144495	0.301899	CHRNA2	1
cellular_component	GO:0030027	lamellipodium	1/25	27/4190	0.149631	0.301899	KITLG	1
cellular_component	GO:0097729	9+2 motile cilium	1/25	27/4190	0.149631	0.301899	ENKUR	1
cellular_component	GO:0005576	extracellular region	5/25	481/4190	0.151224	0.301899	IGFBP5/PCOLCE2/GH/PRL/KITLG	5
biological_process	GO:0002262	myeloid cell homeostasis	1/24	39/3522	0.235185	0.301977	KITLG	1
biological_process	GO:0002819	regulation of adaptive immune response	1/24	39/3522	0.235185	0.301977	SAMSN1	1
biological_process	GO:0042445	hormone metabolic process	1/24	39/3522	0.235185	0.301977	CRABP1	1
biological_process	GO:0044242	cellular lipid catabolic process	1/24	39/3522	0.235185	0.301977	CRABP1	1
biological_process	GO:0065009	regulation of molecular function	4/24	367/3522	0.235856	0.301977	SPTSSB/CASQ2/GH/KITLG	4
biological_process	GO:0034097	response to cytokine	2/24	136/3522	0.236587	0.301977	PCOLCE2/SSTR1	2
biological_process	GO:0048870	cell motility	3/24	248/3522	0.236595	0.301977	NEXN/IGFBP5/KITLG	3
biological_process	GO:0051674	localization of cell	3/24	248/3522	0.236595	0.301977	NEXN/IGFBP5/KITLG	3
biological_process	GO:0002573	myeloid leukocyte differentiation	1/24	40/3522	0.240455	0.304182	KITLG	1
biological_process	GO:0002685	regulation of leukocyte migration	1/24	40/3522	0.240455	0.304182	KITLG	1
biological_process	GO:0006643	membrane lipid metabolic process	1/24	40/3522	0.240455	0.304182	SPTSSB	1
biological_process	GO:0048762	mesenchymal cell differentiation	1/24	40/3522	0.240455	0.304182	KITLG	1
molecular_function	GO:0051427	hormone receptor binding	1/24	30/3960	0.167269	0.305682	GH	1
molecular_function	GO:0015276	ligand-gated ion channel activity	1/24	31/3960	0.172354	0.306462	CHRNA2	1
molecular_function	GO:0022834	ligand-gated channel activity	1/24	31/3960	0.172354	0.306462	CHRNA2	1
molecular_function	GO:0031406	carboxylic acid binding	1/24	32/3960	0.17741	0.30715	CRABP1	1
molecular_function	GO:0043177	organic acid binding	1/24	32/3960	0.17741	0.30715	CRABP1	1
biological_process	GO:0006457	protein folding	1/24	41/3522	0.245691	0.308751	FKBP5	1
biological_process	GO:0007204	positive regulation of cytosolic calcium ion concentration	1/24	41/3522	0.245691	0.308751	CASQ2	1
biological_process	GO:0070588	calcium ion transmembrane transport	1/24	41/3522	0.245691	0.308751	CASQ2	1
biological_process	GO:0006357	regulation of transcription by RNA polymerase II	3/24	254/3522	0.24775	0.310654	POU1F1/RXRG/MEF2A	3
biological_process	GO:0046883	regulation of hormone secretion	1/24	42/3522	0.250891	0.313217	PRL	1
biological_process	GO:0048511	rhythmic process	1/24	42/3522	0.250891	0.313217	PROKR2	1
biological_process	GO:0045944	positive regulation of transcription by RNA polymerase II	2/24	143/3522	0.254504	0.316207	POU1F1/RXRG	2
biological_process	GO:0031667	response to nutrient levels	1/24	43/3522	0.256058	0.316207	GH	1
biological_process	GO:0071902	positive regulation of protein serine/threonine kinase activity	1/24	43/3522	0.256058	0.316207	KITLG	1
biological_process	GO:1901653	cellular response to peptide	1/24	43/3522	0.256058	0.316207	GH	1
biological_process	GO:1903708	positive regulation of hemopoiesis	1/24	43/3522	0.256058	0.316207	KITLG	1
biological_process	GO:0003008	system process	3/24	260/3522	0.259002	0.318558	CASQ2/PRL/MEF2A	3
biological_process	GO:0032269	negative regulation of cellular protein metabolic process	2/24	145/3522	0.259637	0.318558	IGFBP5/SAMSN1	2
biological_process	GO:0050801	ion homeostasis	2/24	145/3522	0.259637	0.318558	CASQ2/GH	2
biological_process	GO:0006936	muscle contraction	1/24	44/3522	0.26119	0.319776	CASQ2	1
molecular_function	GO:0019842	vitamin binding	1/24	34/3960	0.187433	0.320288	HDC	1
biological_process	GO:0031328	positive regulation of cellular biosynthetic process	3/24	263/3522	0.264662	0.323333	POU1F1/RXRG/PRL	3
cellular_component	GO:0098858	actin-based cell projection	1/25	31/4190	0.169882	0.327843	KITLG	1
biological_process	GO:0043085	positive regulation of catalytic activity	2/24	149/3522	0.269912	0.328691	GH/KITLG	2
biological_process	GO:0001505	regulation of neurotransmitter levels	1/24	46/3522	0.271352	0.328691	HDC	1
biological_process	GO:0043405	regulation of MAP kinase activity	1/24	46/3522	0.271352	0.328691	KITLG	1
biological_process	GO:0060485	mesenchyme development	1/24	46/3522	0.271352	0.328691	KITLG	1
biological_process	GO:0051248	negative regulation of protein metabolic process	2/24	151/3522	0.275053	0.331966	IGFBP5/SAMSN1	2
biological_process	GO:0006468	protein phosphorylation	3/24	269/3522	0.276038	0.331966	SAMSN1/MEF2A/KITLG	3
biological_process	GO:0009991	response to extracellular stimulus	1/24	47/3522	0.276383	0.331966	GH	1
biological_process	GO:0019216	regulation of lipid metabolic process	1/24	47/3522	0.276383	0.331966	PRL	1
biological_process	GO:0010628	positive regulation of gene expression	3/24	270/3522	0.277941	0.333136	POU1F1/RXRG/PRL	3
biological_process	GO:0051480	regulation of cytosolic calcium ion concentration	1/24	48/3522	0.281381	0.336552	CASQ2	1
biological_process	GO:0009891	positive regulation of biosynthetic process	3/24	273/3522	0.283661	0.338569	POU1F1/RXRG/PRL	3
cellular_component	GO:0097060	synaptic membrane	1/25	34/4190	0.184766	0.340101	CHRNA2	1
cellular_component	GO:0005802	trans-Golgi network	1/25	38/4190	0.204212	0.340101	GH	1
cellular_component	GO:0031514	motile cilium	1/25	38/4190	0.204212	0.340101	ENKUR	1
cellular_component	GO:0099512	supramolecular fiber	2/25	142/4190	0.207071	0.340101	MYPN/CASQ2	2
cellular_component	GO:0099080	supramolecular complex	2/25	144/4190	0.211481	0.340101	MYPN/CASQ2	2
cellular_component	GO:0099081	supramolecular polymer	2/25	144/4190	0.211481	0.340101	MYPN/CASQ2	2
biological_process	GO:0042113	B cell activation	1/24	49/3522	0.286345	0.340349	SAMSN1	1
biological_process	GO:0045637	regulation of myeloid cell differentiation	1/24	49/3522	0.286345	0.340349	KITLG	1
molecular_function	GO:1901681	sulfur compound binding	1/24	37/3960	0.202247	0.340671	PCOLCE2	1
molecular_function	GO:0005539	glycosaminoglycan binding	1/24	38/3960	0.207128	0.340671	PCOLCE2	1
molecular_function	GO:0016829	lyase activity	1/24	38/3960	0.207128	0.340671	HDC	1
biological_process	GO:0006366	transcription by RNA polymerase II	3/24	275/3522	0.287483	0.34099	POU1F1/RXRG/MEF2A	3
molecular_function	GO:0098772	molecular function regulator	4/24	394/3960	0.211192	0.343068	PCOLCE2/GH/PRL/KITLG	4
biological_process	GO:0006812	cation transport	2/24	157/3522	0.290479	0.34335	CASQ2/GH	2
biological_process	GO:0006417	regulation of translation	1/24	50/3522	0.291277	0.34335	IGFBP5	1
biological_process	GO:0035690	cellular response to drug	1/24	50/3522	0.291277	0.34335	CASQ2	1
biological_process	GO:0043066	negative regulation of apoptotic process	2/24	158/3522	0.293049	0.344726	PRL/KITLG	2
biological_process	GO:0048638	regulation of developmental growth	1/24	51/3522	0.296176	0.346263	GH	1
biological_process	GO:0051258	protein polymerization	1/24	51/3522	0.296176	0.346263	CASQ2	1
biological_process	GO:0051924	regulation of calcium ion transport	1/24	51/3522	0.296176	0.346263	CASQ2	1
biological_process	GO:1902531	regulation of intracellular signal transduction	3/24	281/3522	0.298983	0.348829	CASQ2/PRL/KITLG	3
biological_process	GO:0040011	locomotion	3/24	284/3522	0.30475	0.352561	NEXN/IGFBP5/KITLG	3
biological_process	GO:0030336	negative regulation of cell migration	1/24	53/3522	0.305877	0.352561	IGFBP5	1
biological_process	GO:0030522	intracellular receptor signaling pathway	1/24	53/3522	0.305877	0.352561	RXRG	1
biological_process	GO:0062012	regulation of small molecule metabolic process	1/24	53/3522	0.305877	0.352561	PRL	1
biological_process	GO:0072593	reactive oxygen species metabolic process	1/24	53/3522	0.305877	0.352561	GH	1
biological_process	GO:0043069	negative regulation of programmed cell death	2/24	163/3522	0.305889	0.352561	PRL/KITLG	2
biological_process	GO:0042391	regulation of membrane potential	1/24	54/3522	0.310679	0.354451	CASQ2	1
biological_process	GO:0072330	monocarboxylic acid biosynthetic process	1/24	54/3522	0.310679	0.354451	PRL	1
biological_process	GO:0008284	positive regulation of cell population proliferation	2/24	165/3522	0.311019	0.354451	IGFBP5/KITLG	2
biological_process	GO:0018193	peptidyl-amino acid modification	2/24	165/3522	0.311019	0.354451	SAMSN1/KITLG	2
biological_process	GO:1901701	cellular response to oxygen-containing compound	2/24	165/3522	0.311019	0.354451	IGFBP5/GH	2
biological_process	GO:0009653	anatomical structure morphogenesis	4/24	415/3522	0.311257	0.354451	MYPN/CASQ2/PRL/MEF2A	4
biological_process	GO:0006631	fatty acid metabolic process	1/24	55/3522	0.31545	0.357088	PRL	1
biological_process	GO:0050808	synapse organization	1/24	55/3522	0.31545	0.357088	SLITRK6	1
biological_process	GO:2000146	negative regulation of cell motility	1/24	55/3522	0.31545	0.357088	IGFBP5	1
biological_process	GO:0070663	regulation of leukocyte proliferation	1/24	56/3522	0.320188	0.36102	KITLG	1
biological_process	GO:0097191	extrinsic apoptotic signaling pathway	1/24	56/3522	0.320188	0.36102	KITLG	1
biological_process	GO:0007265	Ras protein signal transduction	1/24	57/3522	0.324896	0.365605	KITLG	1
biological_process	GO:0040013	negative regulation of locomotion	1/24	58/3522	0.329572	0.368685	IGFBP5	1
biological_process	GO:0051235	maintenance of location	1/24	58/3522	0.329572	0.368685	CASQ2	1
biological_process	GO:0051271	negative regulation of cellular component movement	1/24	58/3522	0.329572	0.368685	IGFBP5	1
biological_process	GO:0010035	response to inorganic substance	1/24	59/3522	0.334217	0.371695	MEF2A	1
biological_process	GO:0010256	endomembrane system organization	1/24	59/3522	0.334217	0.371695	SPTSSB	1
biological_process	GO:0016042	lipid catabolic process	1/24	59/3522	0.334217	0.371695	CRABP1	1
biological_process	GO:0034248	regulation of cellular amide metabolic process	1/24	60/3522	0.338831	0.375363	IGFBP5	1
biological_process	GO:0048872	homeostasis of number of cells	1/24	60/3522	0.338831	0.375363	KITLG	1
cellular_component	GO:0098802	plasma membrane signaling receptor complex	1/25	46/4190	0.241778	0.378315	CHRNA2	1
molecular_function	GO:0003713	transcription coactivator activity	1/24	44/3960	0.235815	0.378394	MEF2A	1
molecular_function	GO:0003677	DNA binding	4/24	415/3960	0.239093	0.379031	POU1F1/RXRG/NR5A2/MEF2A	4
biological_process	GO:0006520	cellular amino acid metabolic process	1/24	61/3522	0.343414	0.379703	HDC	1
biological_process	GO:0050878	regulation of body fluid levels	1/24	62/3522	0.347967	0.383252	PRL	1
biological_process	GO:1902105	regulation of leukocyte differentiation	1/24	62/3522	0.347967	0.383252	KITLG	1
biological_process	GO:0060548	negative regulation of cell death	2/24	180/3522	0.349274	0.38395	PRL/KITLG	2
molecular_function	GO:0044877	protein-containing complex binding	2/24	159/3960	0.250448	0.384731	NEXN/PCOLCE2	2
molecular_function	GO:0001653	peptide receptor activity	1/24	48/3960	0.254384	0.384731	SSTR1	1
molecular_function	GO:0008234	cysteine-type peptidase activity	1/24	48/3960	0.254384	0.384731	CTSH	1
molecular_function	GO:0008528	G protein-coupled peptide receptor activity	1/24	48/3960	0.254384	0.384731	SSTR1	1
biological_process	GO:0045860	positive regulation of protein kinase activity	1/24	63/3522	0.35249	0.385998	KITLG	1
biological_process	GO:0071900	regulation of protein serine/threonine kinase activity	1/24	63/3522	0.35249	0.385998	KITLG	1
molecular_function	GO:0016853	isomerase activity	1/24	50/3960	0.263506	0.391852	FKBP5	1
molecular_function	GO:0008083	growth factor activity	1/24	51/3960	0.268027	0.391852	KITLG	1
molecular_function	GO:0061134	peptidase regulator activity	1/24	51/3960	0.268027	0.391852	PCOLCE2	1
biological_process	GO:0051172	negative regulation of nitrogen compound metabolic process	3/24	313/3522	0.360804	0.394291	IGFBP5/SAMSN1/MEF2A	3
biological_process	GO:0002250	adaptive immune response	1/24	65/3522	0.361446	0.394291	SAMSN1	1
biological_process	GO:0035556	intracellular signal transduction	4/24	448/3522	0.36503	0.397441	CASQ2/PRL/MEF2A/KITLG	4
biological_process	GO:2000113	negative regulation of cellular macromolecule biosynthetic process	2/24	187/3522	0.366943	0.398763	IGFBP5/MEF2A	2
biological_process	GO:0006928	movement of cell or subcellular component	3/24	317/3522	0.36854	0.399349	NEXN/IGFBP5/KITLG	3
biological_process	GO:0007267	cell-cell signaling	2/24	188/3522	0.369455	0.399349	GH/PRL	2
biological_process	GO:0014706	striated muscle tissue development	1/24	67/3522	0.370282	0.399349	MEF2A	1
biological_process	GO:0033674	positive regulation of kinase activity	1/24	67/3522	0.370282	0.399349	KITLG	1
biological_process	GO:0010558	negative regulation of macromolecule biosynthetic process	2/24	189/3522	0.371964	0.400406	IGFBP5/MEF2A	2
biological_process	GO:0001933	negative regulation of protein phosphorylation	1/24	69/3522	0.379002	0.406448	SAMSN1	1
biological_process	GO:0050900	leukocyte migration	1/24	69/3522	0.379002	0.406448	KITLG	1
biological_process	GO:0006816	calcium ion transport	1/24	70/3522	0.383318	0.409538	CASQ2	1
biological_process	GO:0048732	gland development	1/24	70/3522	0.383318	0.409538	PRL	1
cellular_component	GO:0034702	ion channel complex	1/25	52/4190	0.268828	0.409572	CHRNA2	1
biological_process	GO:0032940	secretion by cell	2/24	194/3522	0.384457	0.409987	GH/PRL	2
cellular_component	GO:0000790	nuclear chromatin	1/25	54/4190	0.277638	0.410732	MEF2A	1
cellular_component	GO:0031252	cell leading edge	1/25	58/4190	0.294951	0.410732	KITLG	1
cellular_component	GO:0005887	integral component of plasma membrane	2/25	182/4190	0.29651	0.410732	CHRNA2/SLITRK6	2
cellular_component	GO:1902495	transmembrane transporter complex	1/25	61/4190	0.307675	0.410732	CHRNA2	1
cellular_component	GO:0098794	postsynapse	1/25	62/4190	0.311866	0.410732	CHRNA2	1
cellular_component	GO:1990351	transporter complex	1/25	63/4190	0.316034	0.410732	CHRNA2	1
cellular_component	GO:0031226	intrinsic component of plasma membrane	2/25	194/4190	0.323405	0.410732	CHRNA2/SLITRK6	2
cellular_component	GO:0043235	receptor complex	1/25	67/4190	0.332463	0.410732	CHRNA2	1
cellular_component	GO:0005667	transcription regulator complex	1/25	69/4190	0.340534	0.410732	MEF2A	1
cellular_component	GO:0015629	actin cytoskeleton	1/25	69/4190	0.340534	0.410732	NEXN	1
biological_process	GO:0016310	phosphorylation	3/24	326/3522	0.385916	0.410775	SAMSN1/MEF2A/KITLG	3
biological_process	GO:0006874	cellular calcium ion homeostasis	1/24	71/3522	0.387606	0.411777	CASQ2	1
biological_process	GO:0051707	response to other organism	2/24	196/3522	0.389429	0.411777	FKBP5/NEXN	2
biological_process	GO:0010608	posttranscriptional regulation of gene expression	1/24	72/3522	0.391864	0.411777	IGFBP5	1
biological_process	GO:0051347	positive regulation of transferase activity	1/24	72/3522	0.391864	0.411777	KITLG	1
biological_process	GO:0060537	muscle tissue development	1/24	72/3522	0.391864	0.411777	MEF2A	1
biological_process	GO:0070661	leukocyte proliferation	1/24	72/3522	0.391864	0.411777	KITLG	1
biological_process	GO:0043207	response to external biotic stimulus	2/24	197/3522	0.39191	0.411777	FKBP5/NEXN	2
molecular_function	GO:0016747	transferase activity, transferring acyl groups other than amino-acyl groups	1/24	55/3960	0.285845	0.41331	SPTSSB	1
biological_process	GO:0043604	amide biosynthetic process	2/24	198/3522	0.394387	0.413617	SPTSSB/IGFBP5	2
biological_process	GO:0001667	ameboidal-type cell migration	1/24	74/3522	0.400297	0.418279	KITLG	1
biological_process	GO:0001701	in utero embryonic development	1/24	74/3522	0.400297	0.418279	PRL	1
biological_process	GO:0009790	embryo development	2/24	202/3522	0.404254	0.42164	PRL/KITLG	2
biological_process	GO:0043410	positive regulation of MAPK cascade	1/24	76/3522	0.408618	0.421651	KITLG	1
biological_process	GO:0048608	reproductive structure development	1/24	76/3522	0.408618	0.421651	KITLG	1
biological_process	GO:0061458	reproductive system development	1/24	76/3522	0.408618	0.421651	KITLG	1
biological_process	GO:0070838	divalent metal ion transport	1/24	76/3522	0.408618	0.421651	CASQ2	1
biological_process	GO:0009607	response to biotic stimulus	2/24	205/3522	0.41161	0.421651	FKBP5/NEXN	2
biological_process	GO:0034622	cellular protein-containing complex assembly	2/24	205/3522	0.41161	0.421651	CASQ2/LOC101119459	2
biological_process	GO:0045893	positive regulation of transcription, DNA-templated	2/24	205/3522	0.41161	0.421651	POU1F1/RXRG	2
biological_process	GO:0042326	negative regulation of phosphorylation	1/24	77/3522	0.412737	0.421651	SAMSN1	1
biological_process	GO:0072511	divalent inorganic cation transport	1/24	77/3522	0.412737	0.421651	CASQ2	1
biological_process	GO:0031327	negative regulation of cellular biosynthetic process	2/24	206/3522	0.414054	0.421651	IGFBP5/MEF2A	2
biological_process	GO:1902680	positive regulation of RNA biosynthetic process	2/24	206/3522	0.414054	0.421651	POU1F1/RXRG	2
biological_process	GO:1903508	positive regulation of nucleic acid-templated transcription	2/24	206/3522	0.414054	0.421651	POU1F1/RXRG	2
biological_process	GO:0009966	regulation of signal transduction	4/24	479/3522	0.415881	0.421651	CASQ2/IGFBP5/PRL/KITLG	4
biological_process	GO:0031324	negative regulation of cellular metabolic process	3/24	342/3522	0.41662	0.421651	IGFBP5/SAMSN1/MEF2A	3
biological_process	GO:0016053	organic acid biosynthetic process	1/24	78/3522	0.416828	0.421651	PRL	1
biological_process	GO:0046394	carboxylic acid biosynthetic process	1/24	78/3522	0.416828	0.421651	PRL	1
biological_process	GO:0051345	positive regulation of hydrolase activity	1/24	78/3522	0.416828	0.421651	GH	1
biological_process	GO:0006355	regulation of transcription, DNA-templated	4/24	482/3522	0.420789	0.422489	POU1F1/RXRG/CDCA7/MEF2A	4
biological_process	GO:0048568	embryonic organ development	1/24	79/3522	0.420892	0.422489	KITLG	1
biological_process	GO:0072503	cellular divalent inorganic cation homeostasis	1/24	79/3522	0.420892	0.422489	CASQ2	1
biological_process	GO:0009890	negative regulation of biosynthetic process	2/24	209/3522	0.421359	0.422489	IGFBP5/MEF2A	2
biological_process	GO:0048878	chemical homeostasis	2/24	209/3522	0.421359	0.422489	CASQ2/GH	2
biological_process	GO:1903506	regulation of nucleic acid-templated transcription	4/24	483/3522	0.422424	0.422814	POU1F1/RXRG/CDCA7/MEF2A	4
biological_process	GO:2001141	regulation of RNA biosynthetic process	4/24	484/3522	0.424058	0.423706	POU1F1/RXRG/CDCA7/MEF2A	4
biological_process	GO:0051640	organelle localization	1/24	81/3522	0.428938	0.427833	MEF2A	1
biological_process	GO:0010604	positive regulation of macromolecule metabolic process	4/24	489/3522	0.432218	0.430352	POU1F1/RXRG/PRL/KITLG	4
biological_process	GO:0010605	negative regulation of macromolecule metabolic process	3/24	351/3522	0.433738	0.431113	IGFBP5/SAMSN1/MEF2A	3
biological_process	GO:0044093	positive regulation of molecular function	2/24	216/3522	0.438243	0.434833	GH/KITLG	2
biological_process	GO:0051047	positive regulation of secretion	1/24	84/3522	0.440808	0.436619	PRL	1
biological_process	GO:1901700	response to oxygen-containing compound	2/24	218/3522	0.443023	0.438053	IGFBP5/GH	2
biological_process	GO:0007264	small GTPase mediated signal transduction	1/24	85/3522	0.444711	0.438203	KITLG	1
biological_process	GO:0007507	heart development	1/24	85/3522	0.444711	0.438203	MEF2A	1
molecular_function	GO:0005261	cation channel activity	1/24	60/3960	0.307534	0.439837	CHRNA2	1
molecular_function	GO:0004888	transmembrane signaling receptor activity	3/24	323/3960	0.311069	0.440109	CHRNA2/PROKR2/SSTR1	3
biological_process	GO:0030099	myeloid cell differentiation	1/24	86/3522	0.448589	0.441262	KITLG	1
biological_process	GO:0051254	positive regulation of RNA metabolic process	2/24	221/3522	0.450157	0.441827	POU1F1/RXRG	2
biological_process	GO:0042592	homeostatic process	3/24	360/3522	0.450713	0.441827	CASQ2/GH/KITLG	3
biological_process	GO:0051493	regulation of cytoskeleton organization	1/24	87/3522	0.45244	0.442084	NEXN	1
biological_process	GO:0001932	regulation of protein phosphorylation	2/24	222/3522	0.452525	0.442084	SAMSN1/KITLG	2
biological_process	GO:1903706	regulation of hemopoiesis	1/24	88/3522	0.456266	0.444977	KITLG	1
biological_process	GO:0046903	secretion	2/24	224/3522	0.457245	0.445171	GH/PRL	2
molecular_function	GO:0008270	zinc ion binding	2/24	189/3960	0.318933	0.446435	RXRG/NR5A2	2
biological_process	GO:0006811	ion transport	2/24	226/3522	0.461944	0.44898	CASQ2/GH	2
biological_process	GO:0010563	negative regulation of phosphorus metabolic process	1/24	90/3522	0.463841	0.449293	SAMSN1	1
biological_process	GO:0045936	negative regulation of phosphate metabolic process	1/24	90/3522	0.463841	0.449293	SAMSN1	1
cellular_component	GO:0031984	organelle subcompartment	2/25	220/4190	0.380883	0.450023	SPTSSB/GH	2
biological_process	GO:0000122	negative regulation of transcription by RNA polymerase II	1/24	91/3522	0.46759	0.452157	MEF2A	1
biological_process	GO:0051249	regulation of lymphocyte activation	1/24	92/3522	0.471314	0.454987	SAMSN1	1
biological_process	GO:0044270	cellular nitrogen compound catabolic process	1/24	93/3522	0.475014	0.457011	HDC	1
biological_process	GO:0046700	heterocycle catabolic process	1/24	93/3522	0.475014	0.457011	HDC	1
biological_process	GO:0032870	cellular response to hormone stimulus	1/24	94/3522	0.478688	0.459771	GH	1
biological_process	GO:0010629	negative regulation of gene expression	2/24	236/3522	0.485115	0.465162	IGFBP5/MEF2A	2
biological_process	GO:0031400	negative regulation of protein modification process	1/24	96/3522	0.485963	0.465193	SAMSN1	1
biological_process	GO:0019439	aromatic compound catabolic process	1/24	97/3522	0.489564	0.467186	HDC	1
biological_process	GO:0042325	regulation of phosphorylation	2/24	238/3522	0.489683	0.467186	SAMSN1/KITLG	2
molecular_function	GO:0005102	signaling receptor binding	3/24	340/3960	0.340277	0.467281	GH/PRL/KITLG	3
molecular_function	GO:0016746	transferase activity, transferring acyl groups	1/24	68/3960	0.340929	0.467281	SPTSSB	1
biological_process	GO:0007169	transmembrane receptor protein tyrosine kinase signaling pathway	1/24	98/3522	0.493141	0.468136	IGFBP5	1
biological_process	GO:0045859	regulation of protein kinase activity	1/24	98/3522	0.493141	0.468136	KITLG	1
biological_process	GO:1901361	organic cyclic compound catabolic process	1/24	98/3522	0.493141	0.468136	HDC	1
biological_process	GO:0002791	regulation of peptide secretion	1/24	99/3522	0.496694	0.470726	PRL	1
biological_process	GO:0043603	cellular amide metabolic process	2/24	242/3522	0.498749	0.47189	SPTSSB/IGFBP5	2
biological_process	GO:0040008	regulation of growth	1/24	100/3522	0.500223	0.472034	GH	1
biological_process	GO:1901566	organonitrogen compound biosynthetic process	3/24	387/3522	0.500557	0.472034	SPTSSB/HDC/IGFBP5	3
biological_process	GO:0044281	small molecule metabolic process	3/24	388/3522	0.502367	0.472959	CRABP1/HDC/PRL	3
molecular_function	GO:0001228	DNA-binding transcription activator activity, RNA polymerase II-specific	1/24	71/3960	0.353049	0.478905	MEF2A	1
biological_process	GO:0032268	regulation of cellular protein metabolic process	3/24	392/3522	0.509579	0.478959	IGFBP5/SAMSN1/KITLG	3
biological_process	GO:0006875	cellular metal ion homeostasis	1/24	103/3522	0.510668	0.479193	CASQ2	1
molecular_function	GO:0022836	gated channel activity	1/24	73/3960	0.36101	0.479812	CHRNA2	1
molecular_function	GO:0022839	ion gated channel activity	1/24	73/3960	0.36101	0.479812	CHRNA2	1
biological_process	GO:0002694	regulation of leukocyte activation	1/24	104/3522	0.514102	0.480834	SAMSN1	1
biological_process	GO:0048589	developmental growth	1/24	104/3522	0.514102	0.480834	GH	1
biological_process	GO:0009892	negative regulation of metabolic process	3/24	396/3522	0.516744	0.482444	IGFBP5/SAMSN1/MEF2A	3
biological_process	GO:0002521	leukocyte differentiation	1/24	105/3522	0.517514	0.482444	KITLG	1
biological_process	GO:0043549	regulation of kinase activity	1/24	106/3522	0.520903	0.484811	KITLG	1
biological_process	GO:0007166	cell surface receptor signaling pathway	3/24	399/3522	0.522087	0.485121	IGFBP5/SSTR1/KITLG	3
biological_process	GO:0010557	positive regulation of macromolecule biosynthetic process	2/24	253/3522	0.523194	0.485359	POU1F1/RXRG	2
molecular_function	GO:0003712	transcription coregulator activity	1/24	75/3960	0.368878	0.485366	MEF2A	1
cellular_component	GO:0098791	Golgi apparatus subcompartment	1/25	97/4190	0.444156	0.486553	GH	1
cellular_component	GO:0120025	plasma membrane bounded cell projection	2/25	253/4190	0.451112	0.486553	ENKUR/KITLG	2
cellular_component	GO:0042995	cell projection	2/25	257/4190	0.459357	0.486553	ENKUR/KITLG	2
cellular_component	GO:0000228	nuclear chromosome	1/25	102/4190	0.460933	0.486553	MEF2A	1
cellular_component	GO:0005783	endoplasmic reticulum	2/25	262/4190	0.469572	0.486553	SPTSSB/CASQ2	2
cellular_component	GO:0098796	membrane protein complex	2/25	276/4190	0.497611	0.486553	SPTSSB/CHRNA2	2
cellular_component	GO:0031410	cytoplasmic vesicle	2/25	277/4190	0.499581	0.486553	ENKUR/GH	2
cellular_component	GO:0097708	intracellular vesicle	2/25	278/4190	0.501546	0.486553	ENKUR/GH	2
cellular_component	GO:0005929	cilium	1/25	117/4190	0.508399	0.486553	ENKUR	1
cellular_component	GO:0000785	chromatin	1/25	118/4190	0.511416	0.486553	MEF2A	1
cellular_component	GO:0031982	vesicle	2/25	291/4190	0.526682	0.486553	ENKUR/GH	2
cellular_component	GO:0009986	cell surface	1/25	125/4190	0.532046	0.486553	SLITRK6	1
cellular_component	GO:0005789	endoplasmic reticulum membrane	1/25	128/4190	0.540629	0.486553	SPTSSB	1
cellular_component	GO:0098797	plasma membrane protein complex	1/25	128/4190	0.540629	0.486553	CHRNA2	1
cellular_component	GO:0042175	nuclear outer membrane-endoplasmic reticulum membrane network	1/25	130/4190	0.546267	0.486553	SPTSSB	1
cellular_component	GO:0098827	endoplasmic reticulum subcompartment	1/25	130/4190	0.546267	0.486553	SPTSSB	1
biological_process	GO:0031175	neuron projection development	1/24	108/3522	0.527612	0.488664	CLMN	1
biological_process	GO:0042493	response to drug	1/24	109/3522	0.530933	0.490148	CASQ2	1
biological_process	GO:0043408	regulation of MAPK cascade	1/24	109/3522	0.530933	0.490148	KITLG	1
molecular_function	GO:0050662	coenzyme binding	1/24	77/3960	0.376652	0.490688	HDC	1
biological_process	GO:0045935	positive regulation of nucleobase-containing compound metabolic process	2/24	258/3522	0.534063	0.492241	POU1F1/RXRG	2
biological_process	GO:0003006	developmental process involved in reproduction	1/24	111/3522	0.537508	0.49382	KITLG	1
biological_process	GO:0050865	regulation of cell activation	1/24	111/3522	0.537508	0.49382	SAMSN1	1
biological_process	GO:0030003	cellular cation homeostasis	1/24	112/3522	0.540762	0.495836	CASQ2	1
biological_process	GO:0019220	regulation of phosphate metabolic process	2/24	262/3522	0.542646	0.495836	SAMSN1/KITLG	2
biological_process	GO:0051174	regulation of phosphorus metabolic process	2/24	262/3522	0.542646	0.495836	SAMSN1/KITLG	2
biological_process	GO:0009605	response to external stimulus	3/24	411/3522	0.543178	0.495836	FKBP5/NEXN/GH	3
biological_process	GO:0006873	cellular ion homeostasis	1/24	114/3522	0.547205	0.498713	CASQ2	1

## Sheet: GO_BB_F vs. WW_F
Table S4 DEGs GO enrichment analysis in the different phases of genotype WW
Ontology	ID	Description	GeneRatio	BgRatio	pvalue	qvalue	gene name	Count
cellular_component	GO:0005887	integral component of plasma membrane	5/16	182/4190	0.000432403	0.0174357	CAV2/P2RY1/GLRA3/CHRNA2/CD19	5
cellular_component	GO:0031226	intrinsic component of plasma membrane	5/16	194/4190	0.000581191	0.0174357	CAV2/P2RY1/GLRA3/CHRNA2/CD19	5
molecular_function	GO:0005231	excitatory extracellular ligand-gated ion channel activity	2/15	7/3960	0.000278227	0.0206838	GLRA3/CHRNA2	2
molecular_function	GO:0022824	transmitter-gated ion channel activity	2/15	14/3960	0.0011873	0.0206838	GLRA3/CHRNA2	2
molecular_function	GO:0022835	transmitter-gated channel activity	2/15	14/3960	0.0011873	0.0206838	GLRA3/CHRNA2	2
molecular_function	GO:0016859	cis-trans isomerase activity	2/15	18/3960	0.00197883	0.0206838	FKBP5/RPE65	2
molecular_function	GO:0005230	extracellular ligand-gated ion channel activity	2/15	21/3960	0.00269826	0.0206838	GLRA3/CHRNA2	2
molecular_function	GO:0030594	neurotransmitter receptor activity	2/15	21/3960	0.00269826	0.0206838	GLRA3/CHRNA2	2
molecular_function	GO:0004744	retinal isomerase activity	1/15	1/3960	0.00378788	0.0206838	RPE65	1
molecular_function	GO:0005237	inhibitory extracellular ligand-gated ion channel activity	1/15	1/3960	0.00378788	0.0206838	GLRA3	1
molecular_function	GO:0005527	macrolide binding	1/15	1/3960	0.00378788	0.0206838	FKBP5	1
molecular_function	GO:0005528	FK506 binding	1/15	1/3960	0.00378788	0.0206838	FKBP5	1
molecular_function	GO:0016933	extracellularly glycine-gated ion channel activity	1/15	1/3960	0.00378788	0.0206838	GLRA3	1
molecular_function	GO:0016934	extracellularly glycine-gated chloride channel activity	1/15	1/3960	0.00378788	0.0206838	GLRA3	1
molecular_function	GO:0022852	glycine-gated chloride ion channel activity	1/15	1/3960	0.00378788	0.0206838	GLRA3	1
molecular_function	GO:0031748	D1 dopamine receptor binding	1/15	1/3960	0.00378788	0.0206838	CAV2	1
molecular_function	GO:0052884	all-trans-retinyl-palmitate hydrolase, 11-cis retinol forming activity	1/15	1/3960	0.00378788	0.0206838	RPE65	1
molecular_function	GO:0052885	all-trans-retinyl-ester hydrolase, 11-cis retinol forming activity	1/15	1/3960	0.00378788	0.0206838	RPE65	1
cellular_component	GO:0098794	postsynapse	3/16	62/4190	0.00150639	0.0232041	NR1D1/GLRA3/CHRNA2	3
cellular_component	GO:0030054	cell junction	4/16	139/4190	0.00154694	0.0232041	CAV2/NR1D1/CHRNA2/USP53	4
molecular_function	GO:0015276	ligand-gated ion channel activity	2/15	31/3960	0.00584544	0.0283726	GLRA3/CHRNA2	2
molecular_function	GO:0022834	ligand-gated channel activity	2/15	31/3960	0.00584544	0.0283726	GLRA3/CHRNA2	2
molecular_function	GO:0001608	G protein-coupled nucleotide receptor activity	1/15	2/3960	0.00756236	0.0287266	P2RY1	1
molecular_function	GO:0001609	G protein-coupled adenosine receptor activity	1/15	2/3960	0.00756236	0.0287266	P2RY1	1
molecular_function	GO:0016594	glycine binding	1/15	2/3960	0.00756236	0.0287266	GLRA3	1
molecular_function	GO:0045028	G protein-coupled purinergic nucleotide receptor activity	1/15	2/3960	0.00756236	0.0287266	P2RY1	1
molecular_function	GO:0050780	dopamine receptor binding	1/15	2/3960	0.00756236	0.0287266	CAV2	1
cellular_component	GO:0002095	caveolar macromolecular signaling complex	1/16	1/4190	0.00381862	0.031594	CAV2	1
cellular_component	GO:0016935	glycine-gated chloride channel complex	1/16	1/4190	0.00381862	0.031594	GLRA3	1
cellular_component	GO:0030314	junctional membrane complex	1/16	1/4190	0.00381862	0.031594	CASQ2	1
cellular_component	GO:0045211	postsynaptic membrane	2/16	26/4190	0.00421253	0.031594	GLRA3/CHRNA2	2
molecular_function	GO:0001221	transcription cofactor binding	1/15	3/3960	0.0113235	0.0341143	NR1D1	1
molecular_function	GO:0001222	transcription corepressor binding	1/15	3/3960	0.0113235	0.0341143	NR1D1	1
molecular_function	GO:0004143	diacylglycerol kinase activity	1/15	3/3960	0.0113235	0.0341143	DGKA	1
molecular_function	GO:0015464	acetylcholine receptor activity	1/15	3/3960	0.0113235	0.0341143	CHRNA2	1
molecular_function	GO:0031210	phosphatidylcholine binding	1/15	3/3960	0.0113235	0.0341143	RPE65	1
molecular_function	GO:0050997	quaternary ammonium group binding	1/15	3/3960	0.0113235	0.0341143	RPE65	1
molecular_function	GO:0016853	isomerase activity	2/15	50/3960	0.0147732	0.0376216	FKBP5/RPE65	2
molecular_function	GO:0001786	phosphatidylserine binding	1/15	4/3960	0.0150713	0.0376216	RPE65	1
molecular_function	GO:0003951	NAD+ kinase activity	1/15	4/3960	0.0150713	0.0376216	DGKA	1
molecular_function	GO:0022848	acetylcholine-gated cation-selective channel activity	1/15	4/3960	0.0150713	0.0376216	CHRNA2	1
molecular_function	GO:1901611	phosphatidylglycerol binding	1/15	4/3960	0.0150713	0.0376216	RPE65	1
molecular_function	GO:1901612	cardiolipin binding	1/15	4/3960	0.0150713	0.0376216	RPE65	1
molecular_function	GO:0005509	calcium ion binding	3/15	148/3960	0.0167245	0.0405887	CASQ2/CD93/DGKA	3
biological_process	GO:0071415	cellular response to purine-containing compound	2/14	4/3522	8.76579e-05	0.0423541	CASQ2/P2RY1	2
biological_process	GO:0071417	cellular response to organonitrogen compound	4/14	75/3522	0.000161592	0.0423541	CASQ2/RPE65/CAV2/P2RY1	4
molecular_function	GO:0001614	purinergic nucleotide receptor activity	1/15	5/3960	0.0188059	0.0432379	P2RY1	1
molecular_function	GO:0016502	nucleotide receptor activity	1/15	5/3960	0.0188059	0.0432379	P2RY1	1
cellular_component	GO:0097060	synaptic membrane	2/16	34/4190	0.00714321	0.0457413	GLRA3/CHRNA2	2
cellular_component	GO:0033018	sarcoplasmic reticulum lumen	1/16	2/4190	0.00762356	0.0457413	CASQ2	1
biological_process	GO:1901699	cellular response to nitrogen compound	4/14	85/3522	0.000263069	0.0459679	CASQ2/RPE65/CAV2/P2RY1	4
molecular_function	GO:0004864	protein phosphatase inhibitor activity	1/15	6/3960	0.0225272	0.0480041	PPP1R2	1
molecular_function	GO:0019212	phosphatase inhibitor activity	1/15	6/3960	0.0225272	0.0480041	PPP1R2	1
molecular_function	GO:0099095	ligand-gated anion channel activity	1/15	6/3960	0.0225272	0.0480041	GLRA3	1
molecular_function	GO:0005543	phospholipid binding	2/15	66/3960	0.0249812	0.0519659	RPE65/DGKA	2
molecular_function	GO:0016597	amino acid binding	1/15	7/3960	0.0262354	0.0520942	GLRA3	1
molecular_function	GO:0042165	neurotransmitter binding	1/15	7/3960	0.0262354	0.0520942	GLRA3	1
molecular_function	GO:0070405	ammonium ion binding	1/15	8/3960	0.0299304	0.0548659	RPE65	1
molecular_function	GO:0072341	modified amino acid binding	1/15	8/3960	0.0299304	0.0548659	RPE65	1
molecular_function	GO:0022836	gated channel activity	2/15	73/3960	0.0301432	0.0548659	GLRA3/CHRNA2	2
molecular_function	GO:0022839	ion gated channel activity	2/15	73/3960	0.0301432	0.0548659	GLRA3/CHRNA2	2
molecular_function	GO:0048306	calcium-dependent protein binding	1/15	9/3960	0.0336124	0.0575816	CASQ2	1
molecular_function	GO:0070888	E-box binding	1/15	9/3960	0.0336124	0.0575816	NR1D1	1
molecular_function	GO:0097110	scaffold protein binding	1/15	9/3960	0.0336124	0.0575816	CAV2	1
cellular_component	GO:0005892	acetylcholine-gated channel complex	1/16	3/4190	0.0114149	0.0582671	CHRNA2	1
cellular_component	GO:0098797	plasma membrane protein complex	3/16	128/4190	0.0116534	0.0582671	CAV2/GLRA3/CHRNA2	3
molecular_function	GO:0098960	postsynaptic neurotransmitter receptor activity	1/15	10/3960	0.0372813	0.0603186	CHRNA2	1
molecular_function	GO:0099529	neurotransmitter receptor activity involved in regulation of postsynaptic membrane potential	1/15	10/3960	0.0372813	0.0603186	CHRNA2	1
molecular_function	GO:1904315	transmitter-gated ion channel activity involved in regulation of postsynaptic membrane potential	1/15	10/3960	0.0372813	0.0603186	CHRNA2	1
biological_process	GO:0008610	lipid biosynthetic process	4/14	113/3522	0.000784229	0.0625844	RPE65/NR1D1/MSMO1/DGKA	4
biological_process	GO:0010243	response to organonitrogen compound	4/14	119/3522	0.000953848	0.0625844	CASQ2/RPE65/CAV2/P2RY1	4
biological_process	GO:1901698	response to nitrogen compound	4/14	133/3522	0.00144868	0.0625844	CASQ2/RPE65/CAV2/P2RY1	4
biological_process	GO:0009719	response to endogenous stimulus	5/14	233/3522	0.00148244	0.0625844	CASQ2/RPE65/CAV2/P2RY1/NR1D1	5
biological_process	GO:0006629	lipid metabolic process	5/14	244/3522	0.00182542	0.0625844	RPE65/NR1D1/MSMO1/CD19/DGKA	5
biological_process	GO:0008286	insulin receptor signaling pathway	2/14	17/3522	0.00192904	0.0625844	RPE65/CAV2	2
biological_process	GO:0014074	response to purine-containing compound	2/14	18/3522	0.00216524	0.0625844	CASQ2/P2RY1	2
biological_process	GO:0051279	regulation of release of sequestered calcium ion into cytosol	2/14	20/3522	0.00267666	0.0625844	CASQ2/CD19	2
biological_process	GO:0055002	striated muscle cell development	2/14	24/3522	0.00385303	0.0625844	CASQ2/CAV2	2
biological_process	GO:0001923	B-1 B cell differentiation	1/14	1/3522	0.00397501	0.0625844	CD19	1
biological_process	GO:0007468	regulation of rhodopsin gene expression	1/14	1/3522	0.00397501	0.0625844	RPE65	1
biological_process	GO:0016109	tetraterpenoid biosynthetic process	1/14	1/3522	0.00397501	0.0625844	RPE65	1
biological_process	GO:0016117	carotenoid biosynthetic process	1/14	1/3522	0.00397501	0.0625844	RPE65	1
biological_process	GO:0016123	xanthophyll biosynthetic process	1/14	1/3522	0.00397501	0.0625844	RPE65	1
biological_process	GO:0019065	receptor-mediated endocytosis of virus by host cell	1/14	1/3522	0.00397501	0.0625844	CAV2	1
biological_process	GO:0044789	modulation by host of viral release from host cell	1/14	1/3522	0.00397501	0.0625844	CAV2	1
biological_process	GO:0044791	positive regulation by host of viral release from host cell	1/14	1/3522	0.00397501	0.0625844	CAV2	1
biological_process	GO:0060086	circadian temperature homeostasis	1/14	1/3522	0.00397501	0.0625844	NR1D1	1
biological_process	GO:0061888	regulation of astrocyte activation	1/14	1/3522	0.00397501	0.0625844	NR1D1	1
biological_process	GO:0061889	negative regulation of astrocyte activation	1/14	1/3522	0.00397501	0.0625844	NR1D1	1
biological_process	GO:0070857	regulation of bile acid biosynthetic process	1/14	1/3522	0.00397501	0.0625844	NR1D1	1
biological_process	GO:0070859	positive regulation of bile acid biosynthetic process	1/14	1/3522	0.00397501	0.0625844	NR1D1	1
biological_process	GO:0075509	endocytosis involved in viral entry into host cell	1/14	1/3522	0.00397501	0.0625844	CAV2	1
biological_process	GO:1901825	zeaxanthin metabolic process	1/14	1/3522	0.00397501	0.0625844	RPE65	1
biological_process	GO:1901827	zeaxanthin biosynthetic process	1/14	1/3522	0.00397501	0.0625844	RPE65	1
biological_process	GO:1904251	regulation of bile acid metabolic process	1/14	1/3522	0.00397501	0.0625844	NR1D1	1
biological_process	GO:1904253	positive regulation of bile acid metabolic process	1/14	1/3522	0.00397501	0.0625844	NR1D1	1
biological_process	GO:0010522	regulation of calcium ion transport into cytosol	2/14	25/3522	0.00417858	0.0625844	CASQ2/CD19	2
biological_process	GO:0051208	sequestering of calcium ion	2/14	25/3522	0.00417858	0.0625844	CASQ2/CD19	2
biological_process	GO:0051209	release of sequestered calcium ion into cytosol	2/14	25/3522	0.00417858	0.0625844	CASQ2/CD19	2
biological_process	GO:0051282	regulation of sequestering of calcium ion	2/14	25/3522	0.00417858	0.0625844	CASQ2/CD19	2
biological_process	GO:0051283	negative regulation of sequestering of calcium ion	2/14	25/3522	0.00417858	0.0625844	CASQ2/CD19	2
biological_process	GO:0045834	positive regulation of lipid metabolic process	2/14	26/3522	0.00451652	0.0649946	NR1D1/CD19	2
biological_process	GO:0007186	G protein-coupled receptor signaling pathway	3/14	90/3522	0.00478941	0.0649946	CAV2/P2RY1/DGKA	3
biological_process	GO:0055001	muscle cell development	2/14	27/3522	0.00486678	0.0649946	CASQ2/CAV2	2
biological_process	GO:0097553	calcium ion transmembrane import into cytosol	2/14	27/3522	0.00486678	0.0649946	CASQ2/CD19	2
biological_process	GO:0032869	cellular response to insulin stimulus	2/14	29/3522	0.00560387	0.0649946	RPE65/CAV2	2
biological_process	GO:1903169	regulation of calcium ion transmembrane transport	2/14	29/3522	0.00560387	0.0649946	CASQ2/CD19	2
biological_process	GO:0048468	cell development	5/14	315/3522	0.00563481	0.0649946	CASQ2/RPE65/CAV2/NR1D1/CLMN	5
biological_process	GO:0060402	calcium ion transport into cytosol	2/14	30/3522	0.00599052	0.0649946	CASQ2/CD19	2
biological_process	GO:0060401	cytosolic calcium ion transport	2/14	32/3522	0.00679963	0.0649946	CASQ2/CD19	2
biological_process	GO:0071495	cellular response to endogenous stimulus	4/14	212/3522	0.00791419	0.0649946	CASQ2/RPE65/CAV2/P2RY1	4
biological_process	GO:0010644	cell communication by electrical coupling	1/14	2/3522	0.00793535	0.0649946	CASQ2	1
biological_process	GO:0010649	regulation of cell communication by electrical coupling	1/14	2/3522	0.00793535	0.0649946	CASQ2	1
biological_process	GO:0016108	tetraterpenoid metabolic process	1/14	2/3522	0.00793535	0.0649946	RPE65	1
biological_process	GO:0016116	carotenoid metabolic process	1/14	2/3522	0.00793535	0.0649946	RPE65	1
biological_process	GO:0016122	xanthophyll metabolic process	1/14	2/3522	0.00793535	0.0649946	RPE65	1
biological_process	GO:0031000	response to caffeine	1/14	2/3522	0.00793535	0.0649946	CASQ2	1
biological_process	GO:0036270	response to diuretic	1/14	2/3522	0.00793535	0.0649946	CASQ2	1
biological_process	GO:0044794	positive regulation by host of viral process	1/14	2/3522	0.00793535	0.0649946	CAV2	1
biological_process	GO:0046339	diacylglycerol metabolic process	1/14	2/3522	0.00793535	0.0649946	DGKA	1
biological_process	GO:0048712	negative regulation of astrocyte differentiation	1/14	2/3522	0.00793535	0.0649946	NR1D1	1
biological_process	GO:0051280	negative regulation of release of sequestered calcium ion into cytosol	1/14	2/3522	0.00793535	0.0649946	CASQ2	1
biological_process	GO:0051284	positive regulation of sequestering of calcium ion	1/14	2/3522	0.00793535	0.0649946	CASQ2	1
biological_process	GO:0051602	response to electrical stimulus	1/14	2/3522	0.00793535	0.0649946	RPE65	1
biological_process	GO:0060159	regulation of dopamine receptor signaling pathway	1/14	2/3522	0.00793535	0.0649946	CAV2	1
biological_process	GO:0060161	positive regulation of dopamine receptor signaling pathway	1/14	2/3522	0.00793535	0.0649946	CAV2	1
biological_process	GO:0060315	negative regulation of ryanodine-sensitive calcium-release channel activity	1/14	2/3522	0.00793535	0.0649946	CASQ2	1
biological_process	GO:0071257	cellular response to electrical stimulus	1/14	2/3522	0.00793535	0.0649946	RPE65	1
biological_process	GO:0071313	cellular response to caffeine	1/14	2/3522	0.00793535	0.0649946	CASQ2	1
biological_process	GO:1903979	negative regulation of microglial cell activation	1/14	2/3522	0.00793535	0.0649946	NR1D1	1
biological_process	GO:0071375	cellular response to peptide hormone stimulus	2/14	35/3522	0.00810146	0.0649946	RPE65/CAV2	2
biological_process	GO:0043269	regulation of ion transport	3/14	109/3522	0.00818306	0.0649946	CASQ2/P2RY1/CD19	3
biological_process	GO:0032868	response to insulin	2/14	36/3522	0.00855857	0.0669626	RPE65/CAV2	2
molecular_function	GO:0038023	signaling receptor activity	4/15	366/3960	0.0431278	0.0685092	P2RY1/NR1D1/GLRA3/CHRNA2	4
biological_process	GO:0009725	response to hormone	3/14	113/3522	0.00904058	0.0696937	RPE65/CAV2/NR1D1	3
cellular_component	GO:0034702	ion channel complex	2/16	52/4190	0.0162221	0.071088	GLRA3/CHRNA2	2
cellular_component	GO:0045202	synapse	3/16	146/4190	0.0166291	0.071088	NR1D1/GLRA3/CHRNA2	3
cellular_component	GO:0098590	plasma membrane region	3/16	153/4190	0.0188445	0.071088	CAV2/GLRA3/CHRNA2	3
cellular_component	GO:0034707	chloride channel complex	1/16	5/4190	0.0189568	0.071088	GLRA3	1
biological_process	GO:0043270	positive regulation of ion transport	2/14	38/3522	0.00950703	0.0711159	P2RY1/CD19	2
biological_process	GO:0007204	positive regulation of cytosolic calcium ion concentration	2/14	41/3522	0.0110141	0.0711159	CASQ2/CD19	2
biological_process	GO:0070588	calcium ion transmembrane transport	2/14	41/3522	0.0110141	0.0711159	CASQ2/CD19	2
biological_process	GO:0071310	cellular response to organic substance	5/14	373/3522	0.0115588	0.0711159	CASQ2/RPE65/CAV2/P2RY1/NR1D1	5
biological_process	GO:0002322	B cell proliferation involved in immune response	1/14	3/3522	0.0118811	0.0711159	CD19	1
biological_process	GO:0006654	phosphatidic acid biosynthetic process	1/14	3/3522	0.0118811	0.0711159	DGKA	1
biological_process	GO:0007205	protein kinase C-activating G protein-coupled receptor signaling pathway	1/14	3/3522	0.0118811	0.0711159	DGKA	1
biological_process	GO:0010881	regulation of cardiac muscle contraction by regulation of the release of sequestered calcium ion	1/14	3/3522	0.0118811	0.0711159	CASQ2	1
biological_process	GO:0016114	terpenoid biosynthetic process	1/14	3/3522	0.0118811	0.0711159	RPE65	1
biological_process	GO:0042749	regulation of circadian sleep/wake cycle	1/14	3/3522	0.0118811	0.0711159	NR1D1	1
biological_process	GO:0043031	negative regulation of macrophage activation	1/14	3/3522	0.0118811	0.0711159	NR1D1	1
biological_process	GO:0044854	plasma membrane raft assembly	1/14	3/3522	0.0118811	0.0711159	CAV2	1
biological_process	GO:0046473	phosphatidic acid metabolic process	1/14	3/3522	0.0118811	0.0711159	DGKA	1
biological_process	GO:0046794	transport of virus	1/14	3/3522	0.0118811	0.0711159	CAV2	1
biological_process	GO:0048710	regulation of astrocyte differentiation	1/14	3/3522	0.0118811	0.0711159	NR1D1	1
biological_process	GO:0061469	regulation of type B pancreatic cell proliferation	1/14	3/3522	0.0118811	0.0711159	NR1D1	1
biological_process	GO:0070836	caveola assembly	1/14	3/3522	0.0118811	0.0711159	CAV2	1
biological_process	GO:0150079	negative regulation of neuroinflammatory response	1/14	3/3522	0.0118811	0.0711159	NR1D1	1
biological_process	GO:1903978	regulation of microglial cell activation	1/14	3/3522	0.0118811	0.0711159	NR1D1	1
biological_process	GO:0051146	striated muscle cell differentiation	2/14	43/3522	0.012074	0.0711159	CASQ2/CAV2	2
biological_process	GO:1901653	cellular response to peptide	2/14	43/3522	0.012074	0.0711159	RPE65/CAV2	2
molecular_function	GO:0060089	molecular transducer activity	4/15	377/3960	0.0473546	0.0730333	P2RY1/NR1D1/GLRA3/CHRNA2	4
molecular_function	GO:0005216	ion channel activity	2/15	95/3960	0.0488211	0.0730333	GLRA3/CHRNA2	2
molecular_function	GO:0008144	drug binding	4/15	386/3960	0.0509874	0.0730333	FKBP5/P2RY1/GLRA3/DGKA	4
molecular_function	GO:0016701	oxidoreductase activity, acting on single donors with incorporation of molecular oxygen	1/15	14/3960	0.0518273	0.0730333	RPE65	1
molecular_function	GO:0016702	oxidoreductase activity, acting on single donors with incorporation of molecular oxygen, incorporation of two atoms of oxygen	1/15	14/3960	0.0518273	0.0730333	RPE65	1
molecular_function	GO:0019208	phosphatase regulator activity	1/15	14/3960	0.0518273	0.0730333	PPP1R2	1
molecular_function	GO:0019888	protein phosphatase regulator activity	1/15	14/3960	0.0518273	0.0730333	PPP1R2	1
cellular_component	GO:1902495	transmembrane transporter complex	2/16	61/4190	0.0219455	0.0736325	GLRA3/CHRNA2	2
cellular_component	GO:0002080	acrosomal membrane	1/16	6/4190	0.0227075	0.0736325	CAV2	1
cellular_component	GO:1990351	transporter complex	2/16	63/4190	0.023317	0.0736325	GLRA3/CHRNA2	2
biological_process	GO:0043434	response to peptide hormone	2/14	45/3522	0.0131774	0.0767524	RPE65/CAV2	2
biological_process	GO:0019216	regulation of lipid metabolic process	2/14	47/3522	0.0143235	0.0771922	NR1D1/CD19	2
biological_process	GO:0051480	regulation of cytosolic calcium ion concentration	2/14	48/3522	0.0149124	0.0771922	CASQ2/CD19	2
biological_process	GO:0001765	membrane raft assembly	1/14	4/3522	0.0158122	0.0771922	CAV2	1
biological_process	GO:0002335	mature B cell differentiation	1/14	4/3522	0.0158122	0.0771922	CD19	1
biological_process	GO:0006699	bile acid biosynthetic process	1/14	4/3522	0.0158122	0.0771922	NR1D1	1
biological_process	GO:0010523	negative regulation of calcium ion transport into cytosol	1/14	4/3522	0.0158122	0.0771922	CASQ2	1
biological_process	GO:0031648	protein destabilization	1/14	4/3522	0.0158122	0.0771922	NR1D1	1
biological_process	GO:0042745	circadian sleep/wake cycle	1/14	4/3522	0.0158122	0.0771922	NR1D1	1
biological_process	GO:0044342	type B pancreatic cell proliferation	1/14	4/3522	0.0158122	0.0771922	NR1D1	1
biological_process	GO:0044788	modulation by host of viral process	1/14	4/3522	0.0158122	0.0771922	CAV2	1
biological_process	GO:0044857	plasma membrane raft organization	1/14	4/3522	0.0158122	0.0771922	CAV2	1
biological_process	GO:0045686	negative regulation of glial cell differentiation	1/14	4/3522	0.0158122	0.0771922	NR1D1	1
biological_process	GO:0050855	regulation of B cell receptor signaling pathway	1/14	4/3522	0.0158122	0.0771922	CD19	1
biological_process	GO:0050908	detection of light stimulus involved in visual perception	1/14	4/3522	0.0158122	0.0771922	RPE65	1
biological_process	GO:0050962	detection of light stimulus involved in sensory perception	1/14	4/3522	0.0158122	0.0771922	RPE65	1
biological_process	GO:0061077	chaperone-mediated protein folding	1/14	4/3522	0.0158122	0.0771922	FKBP5	1
biological_process	GO:0071711	basement membrane organization	1/14	4/3522	0.0158122	0.0771922	CAV2	1
biological_process	GO:0055082	cellular chemical homeostasis	3/14	139/3522	0.0159034	0.0771922	CASQ2/NR1D1/CD19	3
biological_process	GO:0003008	system process	4/14	260/3522	0.0160808	0.077337	CASQ2/RPE65/P2RY1/USP53	4
biological_process	GO:0051924	regulation of calcium ion transport	2/14	51/3522	0.0167416	0.0782145	CASQ2/CD19	2
biological_process	GO:0003012	muscle system process	2/14	53/3522	0.0180122	0.0782145	CASQ2/P2RY1	2
biological_process	GO:0060341	regulation of cellular localization	3/14	147/3522	0.0184796	0.0782145	CASQ2/NR1D1/CD19	3
biological_process	GO:0042391	regulation of membrane potential	2/14	54/3522	0.0186626	0.0782145	CASQ2/USP53	2
biological_process	GO:1904062	regulation of cation transmembrane transport	2/14	55/3522	0.0193231	0.0782145	CASQ2/CD19	2
biological_process	GO:0007212	dopamine receptor signaling pathway	1/14	5/3522	0.0197288	0.0782145	CAV2	1
biological_process	GO:0010882	regulation of cardiac muscle contraction by calcium ion signaling	1/14	5/3522	0.0197288	0.0782145	CASQ2	1
biological_process	GO:0010893	positive regulation of steroid biosynthetic process	1/14	5/3522	0.0197288	0.0782145	NR1D1	1
biological_process	GO:0010996	response to auditory stimulus	1/14	5/3522	0.0197288	0.0782145	USP53	1
biological_process	GO:0014014	negative regulation of gliogenesis	1/14	5/3522	0.0197288	0.0782145	NR1D1	1
biological_process	GO:0043267	negative regulation of potassium ion transport	1/14	5/3522	0.0197288	0.0782145	CASQ2	1
biological_process	GO:0043551	regulation of phosphatidylinositol 3-kinase activity	1/14	5/3522	0.0197288	0.0782145	CD19	1
biological_process	GO:0043552	positive regulation of phosphatidylinositol 3-kinase activity	1/14	5/3522	0.0197288	0.0782145	CD19	1
biological_process	GO:0044321	response to leptin	1/14	5/3522	0.0197288	0.0782145	NR1D1	1
biological_process	GO:0044766	multi-organism transport	1/14	5/3522	0.0197288	0.0782145	CAV2	1
biological_process	GO:0045940	positive regulation of steroid metabolic process	1/14	5/3522	0.0197288	0.0782145	NR1D1	1
biological_process	GO:0090218	positive regulation of lipid kinase activity	1/14	5/3522	0.0197288	0.0782145	CD19	1
biological_process	GO:1901017	negative regulation of potassium ion transmembrane transporter activity	1/14	5/3522	0.0197288	0.0782145	CASQ2	1
biological_process	GO:1901020	negative regulation of calcium ion transmembrane transporter activity	1/14	5/3522	0.0197288	0.0782145	CASQ2	1
biological_process	GO:1901380	negative regulation of potassium ion transmembrane transport	1/14	5/3522	0.0197288	0.0782145	CASQ2	1
biological_process	GO:1902188	positive regulation of viral release from host cell	1/14	5/3522	0.0197288	0.0782145	CAV2	1
biological_process	GO:1902579	multi-organism localization	1/14	5/3522	0.0197288	0.0782145	CAV2	1
biological_process	GO:1903170	negative regulation of calcium ion transmembrane transport	1/14	5/3522	0.0197288	0.0782145	CASQ2	1
biological_process	GO:0042692	muscle cell differentiation	2/14	56/3522	0.0199934	0.0782145	CASQ2/CAV2	2
biological_process	GO:1901652	response to peptide	2/14	56/3522	0.0199934	0.0782145	RPE65/CAV2	2
molecular_function	GO:0030674	protein-macromolecule adaptor activity	1/15	16/3960	0.0590231	0.0818532	CAV2	1
cellular_component	GO:0016528	sarcoplasm	1/16	8/4190	0.0301686	0.082278	CASQ2	1
cellular_component	GO:0016529	sarcoplasmic reticulum	1/16	8/4190	0.0301686	0.082278	CASQ2	1
cellular_component	GO:0030667	secretory granule membrane	1/16	8/4190	0.0301686	0.082278	CAV2	1
biological_process	GO:0051235	maintenance of location	2/14	58/3522	0.0213634	0.082955	CASQ2/CD19	2
molecular_function	GO:0003755	peptidyl-prolyl cis-trans isomerase activity	1/15	17/3960	0.0626018	0.0839941	FKBP5	1
molecular_function	GO:0015267	channel activity	2/15	110/3960	0.0634509	0.0839941	GLRA3/CHRNA2	2
molecular_function	GO:0022803	passive transmembrane transporter activity	2/15	110/3960	0.0634509	0.0839941	GLRA3/CHRNA2	2
biological_process	GO:0007622	rhythmic behavior	1/14	6/3522	0.0236309	0.0854316	NR1D1	1
biological_process	GO:0008206	bile acid metabolic process	1/14	6/3522	0.0236309	0.0854316	NR1D1	1
biological_process	GO:0031579	membrane raft organization	1/14	6/3522	0.0236309	0.0854316	CAV2	1
biological_process	GO:0042574	retinal metabolic process	1/14	6/3522	0.0236309	0.0854316	RPE65	1
biological_process	GO:0046834	lipid phosphorylation	1/14	6/3522	0.0236309	0.0854316	DGKA	1
biological_process	GO:0048512	circadian behavior	1/14	6/3522	0.0236309	0.0854316	NR1D1	1
biological_process	GO:0060042	retina morphogenesis in camera-type eye	1/14	6/3522	0.0236309	0.0854316	RPE65	1
biological_process	GO:0060314	regulation of ryanodine-sensitive calcium-release channel activity	1/14	6/3522	0.0236309	0.0854316	CASQ2	1
biological_process	GO:0090075	relaxation of muscle	1/14	6/3522	0.0236309	0.0854316	P2RY1	1
biological_process	GO:0150077	regulation of neuroinflammatory response	1/14	6/3522	0.0236309	0.0854316	NR1D1	1
molecular_function	GO:0099094	ligand-gated cation channel activity	1/15	18/3960	0.0661679	0.0862834	CHRNA2	1
cellular_component	GO:0098552	side of membrane	2/16	81/4190	0.0371713	0.0867145	CAV2/CD19	2
cellular_component	GO:0031234	extrinsic component of cytoplasmic side of plasma membrane	1/16	10/4190	0.0375763	0.0867145	CAV2	1
cellular_component	GO:0043197	dendritic spine	1/16	10/4190	0.0375763	0.0867145	NR1D1	1
cellular_component	GO:0044309	neuron spine	1/16	10/4190	0.0375763	0.0867145	NR1D1	1
biological_process	GO:0010033	response to organic substance	5/14	449/3522	0.0246538	0.0885189	CASQ2/RPE65/CAV2/P2RY1/NR1D1	5
biological_process	GO:1901701	cellular response to oxygen-containing compound	3/14	165/3522	0.0250992	0.0890467	RPE65/CAV2/NR1D1	3
biological_process	GO:0019725	cellular homeostasis	3/14	168/3522	0.0263143	0.0890467	CASQ2/NR1D1/CD19	3
biological_process	GO:0005978	glycogen biosynthetic process	1/14	7/3522	0.0275186	0.0890467	NR1D1	1
biological_process	GO:0007200	phospholipase C-activating G protein-coupled receptor signaling pathway	1/14	7/3522	0.0275186	0.0890467	P2RY1	1
biological_process	GO:0009250	glucan biosynthetic process	1/14	7/3522	0.0275186	0.0890467	NR1D1	1
biological_process	GO:0009584	detection of visible light	1/14	7/3522	0.0275186	0.0890467	RPE65	1
biological_process	GO:0043030	regulation of macrophage activation	1/14	7/3522	0.0275186	0.0890467	NR1D1	1
biological_process	GO:0043550	regulation of lipid kinase activity	1/14	7/3522	0.0275186	0.0890467	CD19	1
biological_process	GO:0044409	entry into host	1/14	7/3522	0.0275186	0.0890467	CAV2	1
biological_process	GO:0046718	viral entry into host cell	1/14	7/3522	0.0275186	0.0890467	CAV2	1
biological_process	GO:0048143	astrocyte activation	1/14	7/3522	0.0275186	0.0890467	NR1D1	1
biological_process	GO:0050906	detection of stimulus involved in sensory perception	1/14	7/3522	0.0275186	0.0890467	RPE65	1
biological_process	GO:0060306	regulation of membrane repolarization	1/14	7/3522	0.0275186	0.0890467	CASQ2	1
biological_process	GO:0071312	cellular response to alkaloid	1/14	7/3522	0.0275186	0.0890467	CASQ2	1
biological_process	GO:1902186	regulation of viral release from host cell	1/14	7/3522	0.0275186	0.0890467	CAV2	1
biological_process	GO:2001258	negative regulation of cation channel activity	1/14	7/3522	0.0275186	0.0890467	CASQ2	1
molecular_function	GO:0008289	lipid binding	2/15	116/3960	0.069683	0.0895308	RPE65/DGKA	2
molecular_function	GO:0005254	chloride channel activity	1/15	20/3960	0.0732621	0.090152	GLRA3	1
molecular_function	GO:0031072	heat shock protein binding	1/15	20/3960	0.0732621	0.090152	FKBP5	1
molecular_function	GO:0036459	thiol-dependent ubiquitinyl hydrolase activity	1/15	20/3960	0.0732621	0.090152	USP53	1
biological_process	GO:0006644	phospholipid metabolic process	2/14	68/3522	0.0287819	0.0924494	CD19/DGKA	2
biological_process	GO:0044255	cellular lipid metabolic process	3/14	177/3522	0.0301523	0.0924494	RPE65/CD19/DGKA	3
biological_process	GO:0006816	calcium ion transport	2/14	70/3522	0.030375	0.0924494	CASQ2/CD19	2
biological_process	GO:0006874	cellular calcium ion homeostasis	2/14	71/3522	0.0311848	0.0924494	CASQ2/CD19	2
biological_process	GO:0070887	cellular response to chemical stimulus	5/14	477/3522	0.0313099	0.0924494	CASQ2/RPE65/CAV2/P2RY1/NR1D1	5
biological_process	GO:0010524	positive regulation of calcium ion transport into cytosol	1/14	8/3522	0.031392	0.0924494	CD19	1
biological_process	GO:0014904	myotube cell development	1/14	8/3522	0.031392	0.0924494	CAV2	1
biological_process	GO:0019076	viral release from host cell	1/14	8/3522	0.031392	0.0924494	CAV2	1
biological_process	GO:0035890	exit from host	1/14	8/3522	0.031392	0.0924494	CAV2	1
biological_process	GO:0035891	exit from host cell	1/14	8/3522	0.031392	0.0924494	CAV2	1
biological_process	GO:0042461	photoreceptor cell development	1/14	8/3522	0.031392	0.0924494	RPE65	1
biological_process	GO:0048741	skeletal muscle fiber development	1/14	8/3522	0.031392	0.0924494	CAV2	1
biological_process	GO:0050849	negative regulation of calcium-mediated signaling	1/14	8/3522	0.031392	0.0924494	CASQ2	1
biological_process	GO:0051281	positive regulation of release of sequestered calcium ion into cytosol	1/14	8/3522	0.031392	0.0924494	CD19	1
biological_process	GO:0052126	movement in host environment	1/14	8/3522	0.031392	0.0924494	CAV2	1
biological_process	GO:1903727	positive regulation of phospholipid metabolic process	1/14	8/3522	0.031392	0.0924494	CD19	1
biological_process	GO:0009966	regulation of signal transduction	5/14	479/3522	0.0318266	0.0927125	CASQ2/CAV2/NR1D1/PPP1R2/CD19	5
biological_process	GO:0051049	regulation of transport	4/14	319/3522	0.031835	0.0927125	CASQ2/P2RY1/NR1D1/CD19	4
biological_process	GO:0055074	calcium ion homeostasis	2/14	73/3522	0.0328305	0.0950834	CASQ2/CD19	2
biological_process	GO:0010959	regulation of metal ion transport	2/14	74/3522	0.0336662	0.0955552	CASQ2/CD19	2
biological_process	GO:0034765	regulation of ion transmembrane transport	2/14	75/3522	0.0345105	0.0955552	CASQ2/CD19	2
biological_process	GO:0001775	cell activation	3/14	188/3522	0.0352358	0.0955552	P2RY1/NR1D1/CD19	3
biological_process	GO:0001774	microglial cell activation	1/14	9/3522	0.035251	0.0955552	NR1D1	1
biological_process	GO:0002269	leukocyte activation involved in inflammatory response	1/14	9/3522	0.035251	0.0955552	NR1D1	1
biological_process	GO:0007029	endoplasmic reticulum organization	1/14	9/3522	0.035251	0.0955552	CAV2	1
biological_process	GO:0008299	isoprenoid biosynthetic process	1/14	9/3522	0.035251	0.0955552	RPE65	1
biological_process	GO:0033692	cellular polysaccharide biosynthetic process	1/14	9/3522	0.035251	0.0955552	NR1D1	1
biological_process	GO:0045745	positive regulation of G protein-coupled receptor signaling pathway	1/14	9/3522	0.035251	0.0955552	CAV2	1
biological_process	GO:0048278	vesicle docking	1/14	9/3522	0.035251	0.0955552	CAV2	1
biological_process	GO:1903725	regulation of phospholipid metabolic process	1/14	9/3522	0.035251	0.0955552	CD19	1
biological_process	GO:0050678	regulation of epithelial cell proliferation	2/14	76/3522	0.0353631	0.0955552	CAV2/NR1D1	2
biological_process	GO:0070838	divalent metal ion transport	2/14	76/3522	0.0353631	0.0955552	CASQ2/CD19	2
biological_process	GO:0072511	divalent inorganic cation transport	2/14	77/3522	0.0362241	0.0973798	CASQ2/CD19	2
molecular_function	GO:0101005	ubiquitinyl hydrolase activity	1/15	22/3960	0.0803059	0.0974472	USP53	1
biological_process	GO:0007600	sensory perception	2/14	78/3522	0.0370934	0.0975922	RPE65/USP53	2
biological_process	GO:0072503	cellular divalent inorganic cation homeostasis	2/14	79/3522	0.037971	0.0975922	CASQ2/CD19	2
biological_process	GO:0098662	inorganic cation transmembrane transport	2/14	80/3522	0.0388566	0.0975922	CASQ2/CD19	2
biological_process	GO:0006111	regulation of gluconeogenesis	1/14	10/3522	0.0390957	0.0975922	NR1D1	1
biological_process	GO:0010880	regulation of release of sequestered calcium ion into cytosol by sarcoplasmic reticulum	1/14	10/3522	0.0390957	0.0975922	CASQ2	1
biological_process	GO:0014002	astrocyte development	1/14	10/3522	0.0390957	0.0975922	NR1D1	1
biological_process	GO:0043279	response to alkaloid	1/14	10/3522	0.0390957	0.0975922	CASQ2	1
biological_process	GO:0044091	membrane biogenesis	1/14	10/3522	0.0390957	0.0975922	CAV2	1
biological_process	GO:0045214	sarcomere organization	1/14	10/3522	0.0390957	0.0975922	CASQ2	1
biological_process	GO:0045685	regulation of glial cell differentiation	1/14	10/3522	0.0390957	0.0975922	NR1D1	1
biological_process	GO:0046148	pigment biosynthetic process	1/14	10/3522	0.0390957	0.0975922	RPE65	1
biological_process	GO:0061900	glial cell activation	1/14	10/3522	0.0390957	0.0975922	NR1D1	1
biological_process	GO:0071709	membrane assembly	1/14	10/3522	0.0390957	0.0975922	CAV2	1
biological_process	GO:0086009	membrane repolarization	1/14	10/3522	0.0390957	0.0975922	CASQ2	1
biological_process	GO:0140056	organelle localization by membrane tethering	1/14	10/3522	0.0390957	0.0975922	CAV2	1
biological_process	GO:0072507	divalent inorganic cation homeostasis	2/14	81/3522	0.0397504	0.0987563	CASQ2/CD19	2
molecular_function	GO:0003707	steroid hormone receptor activity	1/15	23/3960	0.0838091	0.0989495	NR1D1	1
molecular_function	GO:0019783	ubiquitin-like protein-specific protease activity	1/15	23/3960	0.0838091	0.0989495	USP53	1
biological_process	GO:0048699	generation of neurons	3/14	198/3522	0.0402309	0.0994787	RPE65/NR1D1/CLMN	3
cellular_component	GO:0005901	caveola	1/16	12/4190	0.0449309	0.0998465	CAV2	1
biological_process	GO:0098660	inorganic ion transmembrane transport	2/14	82/3522	0.0406522	0.10001	CASQ2/CD19	2
biological_process	GO:0048871	multicellular organismal homeostasis	2/14	83/3522	0.0415619	0.10001	RPE65/NR1D1	2
biological_process	GO:0008283	cell population proliferation	4/14	349/3522	0.0425413	0.10001	CAV2/NR1D1/CLMN/CD19	4
biological_process	GO:0000271	polysaccharide biosynthetic process	1/14	11/3522	0.0429262	0.10001	NR1D1	1
biological_process	GO:0001937	negative regulation of endothelial cell proliferation	1/14	11/3522	0.0429262	0.10001	CAV2	1
biological_process	GO:0014808	release of sequestered calcium ion into cytosol by sarcoplasmic reticulum	1/14	11/3522	0.0429262	0.10001	CASQ2	1
biological_process	GO:0034637	cellular carbohydrate biosynthetic process	1/14	11/3522	0.0429262	0.10001	NR1D1	1
biological_process	GO:0042440	pigment metabolic process	1/14	11/3522	0.0429262	0.10001	RPE65	1
biological_process	GO:0046530	photoreceptor cell differentiation	1/14	11/3522	0.0429262	0.10001	RPE65	1
biological_process	GO:0050795	regulation of behavior	1/14	11/3522	0.0429262	0.10001	NR1D1	1
biological_process	GO:0050810	regulation of steroid biosynthetic process	1/14	11/3522	0.0429262	0.10001	NR1D1	1
biological_process	GO:0050853	B cell receptor signaling pathway	1/14	11/3522	0.0429262	0.10001	CD19	1
biological_process	GO:0051926	negative regulation of calcium ion transport	1/14	11/3522	0.0429262	0.10001	CASQ2	1
biological_process	GO:0050673	epithelial cell proliferation	2/14	85/3522	0.0434049	0.100678	CAV2/NR1D1	2
biological_process	GO:0071407	cellular response to organic cyclic compound	2/14	86/3522	0.0443381	0.100835	CASQ2/P2RY1	2
biological_process	GO:0048878	chemical homeostasis	3/14	209/3522	0.0461338	0.100835	CASQ2/NR1D1/CD19	3
biological_process	GO:0034762	regulation of transmembrane transport	2/14	88/3522	0.0462274	0.100835	CASQ2/CD19	2
biological_process	GO:0022406	membrane docking	1/14	12/3522	0.0467425	0.100835	CAV2	1
biological_process	GO:0032413	negative regulation of ion transmembrane transporter activity	1/14	12/3522	0.0467425	0.100835	CASQ2	1
biological_process	GO:0032922	circadian regulation of gene expression	1/14	12/3522	0.0467425	0.100835	NR1D1	1
biological_process	GO:0043124	negative regulation of I-kappaB kinase/NF-kappaB signaling	1/14	12/3522	0.0467425	0.100835	NR1D1	1
biological_process	GO:0048747	muscle fiber development	1/14	12/3522	0.0467425	0.100835	CAV2	1
biological_process	GO:0050854	regulation of antigen receptor-mediated signaling pathway	1/14	12/3522	0.0467425	0.100835	CD19	1
biological_process	GO:0051702	interaction with symbiont	1/14	12/3522	0.0467425	0.100835	CAV2	1
biological_process	GO:0051851	modulation by host of symbiont process	1/14	12/3522	0.0467425	0.100835	CAV2	1
biological_process	GO:0061178	regulation of insulin secretion involved in cellular response to glucose stimulus	1/14	12/3522	0.0467425	0.100835	NR1D1	1
biological_process	GO:0070296	sarcoplasmic reticulum calcium ion transport	1/14	12/3522	0.0467425	0.100835	CASQ2	1
biological_process	GO:0070555	response to interleukin-1	1/14	12/3522	0.0467425	0.100835	NR1D1	1
biological_process	GO:0071347	cellular response to interleukin-1	1/14	12/3522	0.0467425	0.100835	NR1D1	1
biological_process	GO:1903514	release of sequestered calcium ion into cytosol by endoplasmic reticulum	1/14	12/3522	0.0467425	0.100835	CASQ2	1
biological_process	GO:1904427	positive regulation of calcium ion transmembrane transport	1/14	12/3522	0.0467425	0.100835	CD19	1
biological_process	GO:0042592	homeostatic process	4/14	360/3522	0.0469439	0.100854	CASQ2/RPE65/NR1D1/CD19	4
biological_process	GO:0098655	cation transmembrane transport	2/14	89/3522	0.0471834	0.100955	CASQ2/CD19	2
biological_process	GO:0009968	negative regulation of signal transduction	3/14	213/3522	0.0483855	0.103107	CASQ2/CAV2/NR1D1	3
biological_process	GO:1902532	negative regulation of intracellular signal transduction	2/14	92/3522	0.0500961	0.103906	CASQ2/NR1D1	2
biological_process	GO:0022008	neurogenesis	3/14	216/3522	0.0501108	0.103906	RPE65/NR1D1/CLMN	3
biological_process	GO:0001895	retina homeostasis	1/14	13/3522	0.0505446	0.103906	RPE65	1
biological_process	GO:0009583	detection of light stimulus	1/14	13/3522	0.0505446	0.103906	RPE65	1
biological_process	GO:0019218	regulation of steroid metabolic process	1/14	13/3522	0.0505446	0.103906	NR1D1	1
biological_process	GO:0034766	negative regulation of ion transmembrane transport	1/14	13/3522	0.0505446	0.103906	CASQ2	1
biological_process	GO:0150076	neuroinflammatory response	1/14	13/3522	0.0505446	0.103906	NR1D1	1
biological_process	GO:1901019	regulation of calcium ion transmembrane transporter activity	1/14	13/3522	0.0505446	0.103906	CASQ2	1
biological_process	GO:1904063	negative regulation of cation transmembrane transport	1/14	13/3522	0.0505446	0.103906	CASQ2	1
cellular_component	GO:0044853	plasma membrane raft	1/16	13/4190	0.0485884	0.104118	CAV2	1
biological_process	GO:1901700	response to oxygen-containing compound	3/14	218/3522	0.0512784	0.105003	RPE65/CAV2/NR1D1	3
biological_process	GO:0032870	cellular response to hormone stimulus	2/14	94/3522	0.0520745	0.106218	RPE65/CAV2	2
biological_process	GO:0002312	B cell activation involved in immune response	1/14	14/3522	0.0543327	0.107886	CD19	1
biological_process	GO:0006094	gluconeogenesis	1/14	14/3522	0.0543327	0.107886	NR1D1	1
biological_process	GO:0014013	regulation of gliogenesis	1/14	14/3522	0.0543327	0.107886	NR1D1	1
biological_process	GO:0019319	hexose biosynthetic process	1/14	14/3522	0.0543327	0.107886	NR1D1	1
biological_process	GO:0032410	negative regulation of transporter activity	1/14	14/3522	0.0543327	0.107886	CASQ2	1
biological_process	GO:0035773	insulin secretion involved in cellular response to glucose stimulus	1/14	14/3522	0.0543327	0.107886	NR1D1	1
biological_process	GO:1901016	regulation of potassium ion transmembrane transporter activity	1/14	14/3522	0.0543327	0.107886	CASQ2	1
cellular_component	GO:0005788	endoplasmic reticulum lumen	1/16	14/4190	0.0522328	0.108068	CASQ2	1
biological_process	GO:0010648	negative regulation of cell communication	3/14	224/3522	0.0548637	0.108529	CASQ2/CAV2/NR1D1	3
biological_process	GO:0006811	ion transport	3/14	226/3522	0.0560862	0.109176	CASQ2/P2RY1/CD19	3
biological_process	GO:0023057	negative regulation of signaling	3/14	226/3522	0.0560862	0.109176	CASQ2/CAV2/NR1D1	3
biological_process	GO:0007169	transmembrane receptor protein tyrosine kinase signaling pathway	2/14	98/3522	0.0561167	0.109176	RPE65/CAV2	2
biological_process	GO:0001523	retinoid metabolic process	1/14	15/3522	0.0581068	0.109176	RPE65	1
biological_process	GO:0002027	regulation of heart rate	1/14	15/3522	0.0581068	0.109176	CASQ2	1
biological_process	GO:0005977	glycogen metabolic process	1/14	15/3522	0.0581068	0.109176	NR1D1	1
biological_process	GO:0006073	cellular glucan metabolic process	1/14	15/3522	0.0581068	0.109176	NR1D1	1
biological_process	GO:0007009	plasma membrane organization	1/14	15/3522	0.0581068	0.109176	CAV2	1
biological_process	GO:0030239	myofibril assembly	1/14	15/3522	0.0581068	0.109176	CASQ2	1
biological_process	GO:0030512	negative regulation of transforming growth factor beta receptor signaling pathway	1/14	15/3522	0.0581068	0.109176	CAV2	1
biological_process	GO:0042116	macrophage activation	1/14	15/3522	0.0581068	0.109176	NR1D1	1
biological_process	GO:0044042	glucan metabolic process	1/14	15/3522	0.0581068	0.109176	NR1D1	1
biological_process	GO:0046364	monosaccharide biosynthetic process	1/14	15/3522	0.0581068	0.109176	NR1D1	1
biological_process	GO:1903902	positive regulation of viral life cycle	1/14	15/3522	0.0581068	0.109176	CAV2	1
molecular_function	GO:0051213	dioxygenase activity	1/15	26/3960	0.0942439	0.109786	RPE65	1
molecular_function	GO:0015108	chloride transmembrane transporter activity	1/15	27/3960	0.0976975	0.110853	GLRA3	1
molecular_function	GO:0060090	molecular adaptor activity	1/15	27/3960	0.0976975	0.110853	CAV2	1
biological_process	GO:0061061	muscle structure development	2/14	101/3522	0.0592211	0.110873	CASQ2/CAV2	2
biological_process	GO:0006875	cellular metal ion homeostasis	2/14	103/3522	0.0613244	0.111832	CASQ2/CD19	2
biological_process	GO:0006112	energy reserve metabolic process	1/14	16/3522	0.0618668	0.111832	NR1D1	1
biological_process	GO:0006721	terpenoid metabolic process	1/14	16/3522	0.0618668	0.111832	RPE65	1
biological_process	GO:0016101	diterpenoid metabolic process	1/14	16/3522	0.0618668	0.111832	RPE65	1
biological_process	GO:0030168	platelet activation	1/14	16/3522	0.0618668	0.111832	P2RY1	1
biological_process	GO:0043255	regulation of carbohydrate biosynthetic process	1/14	16/3522	0.0618668	0.111832	NR1D1	1
biological_process	GO:0046889	positive regulation of lipid biosynthetic process	1/14	16/3522	0.0618668	0.111832	NR1D1	1
biological_process	GO:0048708	astrocyte differentiation	1/14	16/3522	0.0618668	0.111832	NR1D1	1
biological_process	GO:1901379	regulation of potassium ion transmembrane transport	1/14	16/3522	0.0618668	0.111832	CASQ2	1
biological_process	GO:1903845	negative regulation of cellular response to transforming growth factor beta stimulus	1/14	16/3522	0.0618668	0.111832	CAV2	1
biological_process	GO:0002694	regulation of leukocyte activation	2/14	104/3522	0.062386	0.112383	NR1D1/CD19	2
molecular_function	GO:0005253	anion channel activity	1/15	28/3960	0.101139	0.113286	GLRA3	1
biological_process	GO:0034763	negative regulation of transmembrane transport	1/14	17/3522	0.0656129	0.115419	CASQ2	1
biological_process	GO:0042632	cholesterol homeostasis	1/14	17/3522	0.0656129	0.115419	NR1D1	1
biological_process	GO:0042752	regulation of circadian rhythm	1/14	17/3522	0.0656129	0.115419	NR1D1	1
biological_process	GO:0043266	regulation of potassium ion transport	1/14	17/3522	0.0656129	0.115419	CASQ2	1
biological_process	GO:0044264	cellular polysaccharide metabolic process	1/14	17/3522	0.0656129	0.115419	NR1D1	1
biological_process	GO:0051817	modulation of process of other organism involved in symbiotic interaction	1/14	17/3522	0.0656129	0.115419	CAV2	1
biological_process	GO:0055092	sterol homeostasis	1/14	17/3522	0.0656129	0.115419	NR1D1	1
biological_process	GO:0001938	positive regulation of endothelial cell proliferation	1/14	18/3522	0.0693451	0.118409	CAV2	1
biological_process	GO:0009581	detection of external stimulus	1/14	18/3522	0.0693451	0.118409	RPE65	1
biological_process	GO:0009582	detection of abiotic stimulus	1/14	18/3522	0.0693451	0.118409	RPE65	1
biological_process	GO:0010565	regulation of cellular ketone metabolic process	1/14	18/3522	0.0693451	0.118409	NR1D1	1
biological_process	GO:0010906	regulation of glucose metabolic process	1/14	18/3522	0.0693451	0.118409	NR1D1	1
biological_process	GO:0048524	positive regulation of viral process	1/14	18/3522	0.0693451	0.118409	CAV2	1
biological_process	GO:0048593	camera-type eye morphogenesis	1/14	18/3522	0.0693451	0.118409	RPE65	1
biological_process	GO:0055117	regulation of cardiac muscle contraction	1/14	18/3522	0.0693451	0.118409	CASQ2	1
biological_process	GO:0060041	retina development in camera-type eye	1/14	18/3522	0.0693451	0.118409	RPE65	1
biological_process	GO:0014070	response to organic cyclic compound	2/14	111/3522	0.0699971	0.118748	CASQ2/P2RY1	2
biological_process	GO:0050865	regulation of cell activation	2/14	111/3522	0.0699971	0.118748	NR1D1/CD19	2
biological_process	GO:0009605	response to external stimulus	4/14	411/3522	0.070754	0.119645	FKBP5/RPE65/NR1D1/USP53	4
biological_process	GO:0030003	cellular cation homeostasis	2/14	112/3522	0.0711094	0.119859	CASQ2/CD19	2
biological_process	GO:0006638	neutral lipid metabolic process	1/14	19/3522	0.0730635	0.120065	DGKA	1
biological_process	GO:0006639	acylglycerol metabolic process	1/14	19/3522	0.0730635	0.120065	DGKA	1
biological_process	GO:0006906	vesicle fusion	1/14	19/3522	0.0730635	0.120065	CAV2	1
biological_process	GO:0045598	regulation of fat cell differentiation	1/14	19/3522	0.0730635	0.120065	NR1D1	1
biological_process	GO:0050848	regulation of calcium-mediated signaling	1/14	19/3522	0.0730635	0.120065	CASQ2	1
biological_process	GO:0071805	potassium ion transmembrane transport	1/14	19/3522	0.0730635	0.120065	CASQ2	1
biological_process	GO:0090174	organelle membrane fusion	1/14	19/3522	0.0730635	0.120065	CAV2	1
biological_process	GO:1904064	positive regulation of cation transmembrane transport	1/14	19/3522	0.0730635	0.120065	CD19	1
biological_process	GO:0006873	cellular ion homeostasis	2/14	114/3522	0.0733521	0.120162	CASQ2/CD19	2
biological_process	GO:0055065	metal ion homeostasis	2/14	115/3522	0.0744824	0.121634	CASQ2/CD19	2
biological_process	GO:0034220	ion transmembrane transport	2/14	117/3522	0.0767607	0.121947	CASQ2/CD19	2
biological_process	GO:0005976	polysaccharide metabolic process	1/14	20/3522	0.0767681	0.121947	NR1D1	1
biological_process	GO:0010927	cellular component assembly involved in morphogenesis	1/14	20/3522	0.0767681	0.121947	CASQ2	1
biological_process	GO:0016064	immunoglobulin mediated immune response	1/14	20/3522	0.0767681	0.121947	CD19	1
biological_process	GO:0016579	protein deubiquitination	1/14	20/3522	0.0767681	0.121947	USP53	1
biological_process	GO:0019724	B cell mediated immunity	1/14	20/3522	0.0767681	0.121947	CD19	1
biological_process	GO:0034767	positive regulation of ion transmembrane transport	1/14	20/3522	0.0767681	0.121947	CD19	1
biological_process	GO:0051701	interaction with host	1/14	20/3522	0.0767681	0.121947	CAV2	1
biological_process	GO:0071333	cellular response to glucose stimulus	1/14	20/3522	0.0767681	0.121947	NR1D1	1
biological_process	GO:0001508	action potential	1/14	21/3522	0.0804589	0.123687	USP53	1
biological_process	GO:0006081	cellular aldehyde metabolic process	1/14	21/3522	0.0804589	0.123687	RPE65	1
biological_process	GO:0008277	regulation of G protein-coupled receptor signaling pathway	1/14	21/3522	0.0804589	0.123687	CAV2	1
biological_process	GO:0008360	regulation of cell shape	1/14	21/3522	0.0804589	0.123687	P2RY1	1
biological_process	GO:0014902	myotube differentiation	1/14	21/3522	0.0804589	0.123687	CAV2	1
biological_process	GO:0021782	glial cell development	1/14	21/3522	0.0804589	0.123687	NR1D1	1
biological_process	GO:0035821	modulation of process of other organism	1/14	21/3522	0.0804589	0.123687	CAV2	1
biological_process	GO:0043271	negative regulation of ion transport	1/14	21/3522	0.0804589	0.123687	CASQ2	1
biological_process	GO:0043547	positive regulation of GTPase activity	1/14	21/3522	0.0804589	0.123687	CAV2	1
biological_process	GO:0071326	cellular response to monosaccharide stimulus	1/14	21/3522	0.0804589	0.123687	NR1D1	1
biological_process	GO:0071331	cellular response to hexose stimulus	1/14	21/3522	0.0804589	0.123687	NR1D1	1
molecular_function	GO:0031406	carboxylic acid binding	1/15	32/3960	0.114782	0.125354	GLRA3	1
molecular_function	GO:0043177	organic acid binding	1/15	32/3960	0.114782	0.125354	GLRA3	1
biological_process	GO:0006942	regulation of striated muscle contraction	1/14	22/3522	0.084136	0.126014	CASQ2	1
biological_process	GO:0017015	regulation of transforming growth factor beta receptor signaling pathway	1/14	22/3522	0.084136	0.126014	CAV2	1
biological_process	GO:0030183	B cell differentiation	1/14	22/3522	0.084136	0.126014	CD19	1
biological_process	GO:0050796	regulation of insulin secretion	1/14	22/3522	0.084136	0.126014	NR1D1	1
biological_process	GO:0051928	positive regulation of calcium ion transport	1/14	22/3522	0.084136	0.126014	CD19	1
biological_process	GO:0055088	lipid homeostasis	1/14	22/3522	0.084136	0.126014	NR1D1	1
biological_process	GO:0061025	membrane fusion	1/14	22/3522	0.084136	0.126014	CAV2	1
biological_process	GO:0071322	cellular response to carbohydrate stimulus	1/14	22/3522	0.084136	0.126014	NR1D1	1
biological_process	GO:0071466	cellular response to xenobiotic stimulus	1/14	22/3522	0.084136	0.126014	CASQ2	1
molecular_function	GO:0004888	transmembrane signaling receptor activity	3/15	323/3960	0.117685	0.126938	P2RY1/GLRA3/CHRNA2	3
biological_process	GO:0006720	isoprenoid metabolic process	1/14	23/3522	0.0877995	0.129213	RPE65	1
biological_process	GO:0048284	organelle fusion	1/14	23/3522	0.0877995	0.129213	CAV2	1
biological_process	GO:0060048	cardiac muscle contraction	1/14	23/3522	0.0877995	0.129213	CASQ2	1
biological_process	GO:0062013	positive regulation of small molecule metabolic process	1/14	23/3522	0.0877995	0.129213	NR1D1	1
biological_process	GO:1903844	regulation of cellular response to transforming growth factor beta stimulus	1/14	23/3522	0.0877995	0.129213	CAV2	1
biological_process	GO:2001257	regulation of cation channel activity	1/14	23/3522	0.0877995	0.129213	CASQ2	1
biological_process	GO:0030001	metal ion transport	2/14	127/3522	0.0884905	0.129213	CASQ2/CD19	2
biological_process	GO:0048666	neuron development	2/14	127/3522	0.0884905	0.129213	RPE65/CLMN	2
biological_process	GO:0055080	cation homeostasis	2/14	127/3522	0.0884905	0.129213	CASQ2/CD19	2
biological_process	GO:0001678	cellular glucose homeostasis	1/14	24/3522	0.0914493	0.13143	NR1D1	1
biological_process	GO:0009612	response to mechanical stimulus	1/14	24/3522	0.0914493	0.13143	USP53	1
biological_process	GO:0010675	regulation of cellular carbohydrate metabolic process	1/14	24/3522	0.0914493	0.13143	NR1D1	1
biological_process	GO:0046474	glycerophospholipid biosynthetic process	1/14	24/3522	0.0914493	0.13143	DGKA	1
biological_process	GO:1903900	regulation of viral life cycle	1/14	24/3522	0.0914493	0.13143	CAV2	1
biological_process	GO:0035556	intracellular signal transduction	4/14	448/3522	0.0915125	0.13143	CASQ2/CAV2/NR1D1/DGKA	4
biological_process	GO:0008285	negative regulation of cell population proliferation	2/14	130/3522	0.092114	0.131573	CAV2/CLMN	2
biological_process	GO:0098771	inorganic ion homeostasis	2/14	130/3522	0.092114	0.131573	CASQ2/CD19	2
biological_process	GO:1902531	regulation of intracellular signal transduction	3/14	281/3522	0.0948511	0.134353	CASQ2/CAV2/NR1D1	3
biological_process	GO:0006813	potassium ion transport	1/14	25/3522	0.0950856	0.134353	CASQ2	1
biological_process	GO:0050728	negative regulation of inflammatory response	1/14	25/3522	0.0950856	0.134353	NR1D1	1
biological_process	GO:0070646	protein modification by small protein removal	1/14	25/3522	0.0950856	0.134353	USP53	1
biological_process	GO:0051641	cellular localization	4/14	457/3522	0.0969958	0.136346	CASQ2/CAV2/NR1D1/CD19	4
biological_process	GO:0032989	cellular component morphogenesis	2/14	134/3522	0.0970162	0.136346	CASQ2/P2RY1	2
biological_process	GO:0009749	response to glucose	1/14	26/3522	0.0987084	0.137252	NR1D1	1
biological_process	GO:0042100	B cell proliferation	1/14	26/3522	0.0987084	0.137252	CD19	1
biological_process	GO:0048592	eye morphogenesis	1/14	26/3522	0.0987084	0.137252	RPE65	1
biological_process	GO:0090101	negative regulation of transmembrane receptor protein serine/threonine kinase signaling pathway	1/14	26/3522	0.0987084	0.137252	CAV2	1
biological_process	GO:0042127	regulation of cell population proliferation	3/14	289/3522	0.101271	0.138953	CAV2/NR1D1/CLMN	3
biological_process	GO:0048585	negative regulation of response to stimulus	3/14	290/3522	0.102087	0.138953	CASQ2/CAV2/NR1D1	3
biological_process	GO:0001936	regulation of endothelial cell proliferation	1/14	27/3522	0.102318	0.138953	CAV2	1
biological_process	GO:0007605	sensory perception of sound	1/14	27/3522	0.102318	0.138953	USP53	1
biological_process	GO:0009410	response to xenobiotic stimulus	1/14	27/3522	0.102318	0.138953	CASQ2	1
biological_process	GO:0009746	response to hexose	1/14	27/3522	0.102318	0.138953	NR1D1	1
biological_process	GO:0034284	response to monosaccharide	1/14	27/3522	0.102318	0.138953	NR1D1	1
biological_process	GO:0034764	positive regulation of transmembrane transport	1/14	27/3522	0.102318	0.138953	CD19	1
biological_process	GO:0090288	negative regulation of cellular response to growth factor stimulus	1/14	27/3522	0.102318	0.138953	CAV2	1
cellular_component	GO:0019897	extrinsic component of plasma membrane	1/16	19/4190	0.0702592	0.140518	CAV2	1
biological_process	GO:0006109	regulation of carbohydrate metabolic process	1/14	28/3522	0.105914	0.141997	NR1D1	1
biological_process	GO:0006937	regulation of muscle contraction	1/14	28/3522	0.105914	0.141997	CASQ2	1
biological_process	GO:0009743	response to carbohydrate	1/14	28/3522	0.105914	0.141997	NR1D1	1
biological_process	GO:0046890	regulation of lipid biosynthetic process	1/14	28/3522	0.105914	0.141997	NR1D1	1
biological_process	GO:0050851	antigen receptor-mediated signaling pathway	1/14	28/3522	0.105914	0.141997	CD19	1
cellular_component	GO:0030018	Z disc	1/16	20/4190	0.0738257	0.1428	CASQ2	1
cellular_component	GO:0001669	acrosomal vesicle	1/16	22/4190	0.0809203	0.1428	CAV2	1
cellular_component	GO:0005938	cell cortex	1/16	22/4190	0.0809203	0.1428	CYTIP	1
cellular_component	GO:0031674	I band	1/16	22/4190	0.0809203	0.1428	CASQ2	1
cellular_component	GO:0098796	membrane protein complex	3/16	276/4190	0.0836919	0.143472	CAV2/GLRA3/CHRNA2	3
biological_process	GO:0001935	endothelial cell proliferation	1/14	29/3522	0.109496	0.144218	CAV2	1
biological_process	GO:0002429	immune response-activating cell surface receptor signaling pathway	1/14	29/3522	0.109496	0.144218	CD19	1
biological_process	GO:0006694	steroid biosynthetic process	1/14	29/3522	0.109496	0.144218	NR1D1	1
biological_process	GO:0030258	lipid modification	1/14	29/3522	0.109496	0.144218	DGKA	1
biological_process	GO:0045017	glycerolipid biosynthetic process	1/14	29/3522	0.109496	0.144218	DGKA	1
biological_process	GO:0050954	sensory perception of mechanical stimulus	1/14	29/3522	0.109496	0.144218	USP53	1
biological_process	GO:0071356	cellular response to tumor necrosis factor	1/14	29/3522	0.109496	0.144218	NR1D1	1
biological_process	GO:0050801	ion homeostasis	2/14	145/3522	0.110889	0.145688	CASQ2/CD19	2
biological_process	GO:0006006	glucose metabolic process	1/14	30/3522	0.113065	0.146346	NR1D1	1
biological_process	GO:0007601	visual perception	1/14	30/3522	0.113065	0.146346	RPE65	1
biological_process	GO:0030073	insulin secretion	1/14	30/3522	0.113065	0.146346	NR1D1	1
biological_process	GO:0042180	cellular ketone metabolic process	1/14	30/3522	0.113065	0.146346	NR1D1	1
biological_process	GO:0050792	regulation of viral process	1/14	30/3522	0.113065	0.146346	CAV2	1
biological_process	GO:0090276	regulation of peptide hormone secretion	1/14	30/3522	0.113065	0.146346	NR1D1	1
biological_process	GO:0050877	nervous system process	2/14	147/3522	0.11347	0.146508	RPE65/USP53	2
biological_process	GO:0043085	positive regulation of catalytic activity	2/14	149/3522	0.116067	0.148383	CAV2/CD19	2
biological_process	GO:0008654	phospholipid biosynthetic process	1/14	31/3522	0.116621	0.148383	DGKA	1
biological_process	GO:0043903	regulation of interspecies interactions between organisms	1/14	31/3522	0.116621	0.148383	CAV2	1
biological_process	GO:0050864	regulation of B cell activation	1/14	31/3522	0.116621	0.148383	CD19	1
biological_process	GO:0050953	sensory perception of light stimulus	1/14	31/3522	0.116621	0.148383	RPE65	1
biological_process	GO:0051606	detection of stimulus	1/14	31/3522	0.116621	0.148383	RPE65	1
biological_process	GO:0032879	regulation of localization	4/14	491/3522	0.119192	0.150337	CASQ2/P2RY1/NR1D1/CD19	4
biological_process	GO:0007399	nervous system development	3/14	311/3522	0.119861	0.150337	RPE65/NR1D1/CLMN	3
biological_process	GO:0001659	temperature homeostasis	1/14	32/3522	0.120164	0.150337	NR1D1	1
biological_process	GO:0006941	striated muscle contraction	1/14	32/3522	0.120164	0.150337	CASQ2	1
biological_process	GO:0008016	regulation of heart contraction	1/14	32/3522	0.120164	0.150337	CASQ2	1
biological_process	GO:0043087	regulation of GTPase activity	1/14	32/3522	0.120164	0.150337	CAV2	1
biological_process	GO:0090257	regulation of muscle system process	1/14	32/3522	0.120164	0.150337	CASQ2	1
molecular_function	GO:0015103	inorganic anion transmembrane transporter activity	1/15	40/3960	0.14149	0.150753	GLRA3	1
biological_process	GO:0002768	immune response-regulating cell surface receptor signaling pathway	1/14	33/3522	0.123693	0.151853	CD19	1
biological_process	GO:0006898	receptor-mediated endocytosis	1/14	33/3522	0.123693	0.151853	CAV2	1
biological_process	GO:0007088	regulation of mitotic nuclear division	1/14	33/3522	0.123693	0.151853	CAV2	1
biological_process	GO:0007596	blood coagulation	1/14	33/3522	0.123693	0.151853	P2RY1	1
biological_process	GO:0007599	hemostasis	1/14	33/3522	0.123693	0.151853	P2RY1	1
biological_process	GO:0007623	circadian rhythm	1/14	33/3522	0.123693	0.151853	NR1D1	1
biological_process	GO:0016051	carbohydrate biosynthetic process	1/14	33/3522	0.123693	0.151853	NR1D1	1
biological_process	GO:0034612	response to tumor necrosis factor	1/14	33/3522	0.123693	0.151853	NR1D1	1
molecular_function	GO:0052689	carboxylic ester hydrolase activity	1/15	41/3960	0.144775	0.152395	RPE65	1
cellular_component	GO:0009898	cytoplasmic side of plasma membrane	1/16	25/4190	0.0914666	0.152444	CAV2	1
biological_process	GO:0042327	positive regulation of phosphorylation	2/14	156/3522	0.125286	0.153449	CAV2/CD19	2
biological_process	GO:0006812	cation transport	2/14	157/3522	0.126618	0.154362	CASQ2/CD19	2
biological_process	GO:0002285	lymphocyte activation involved in immune response	1/14	34/3522	0.127209	0.154362	CD19	1
biological_process	GO:0019058	viral life cycle	1/14	34/3522	0.127209	0.154362	CAV2	1
biological_process	GO:0019722	calcium-mediated signaling	1/14	34/3522	0.127209	0.154362	CASQ2	1
biological_process	GO:0051050	positive regulation of transport	2/14	159/3522	0.129295	0.155729	P2RY1/CD19	2
biological_process	GO:0001894	tissue homeostasis	1/14	35/3522	0.130713	0.155729	RPE65	1
biological_process	GO:0002695	negative regulation of leukocyte activation	1/14	35/3522	0.130713	0.155729	NR1D1	1
biological_process	GO:0007519	skeletal muscle tissue development	1/14	35/3522	0.130713	0.155729	CAV2	1
biological_process	GO:0031032	actomyosin structure organization	1/14	35/3522	0.130713	0.155729	CASQ2	1
biological_process	GO:0050817	coagulation	1/14	35/3522	0.130713	0.155729	P2RY1	1
biological_process	GO:0060047	heart contraction	1/14	35/3522	0.130713	0.155729	CASQ2	1
biological_process	GO:1901617	organic hydroxy compound biosynthetic process	1/14	35/3522	0.130713	0.155729	NR1D1	1
biological_process	GO:0016310	phosphorylation	3/14	326/3522	0.133276	0.158091	CAV2/CD19/DGKA	3
biological_process	GO:0007167	enzyme linked receptor protein signaling pathway	2/14	162/3522	0.133336	0.158091	RPE65/CAV2	2
biological_process	GO:0002274	myeloid leukocyte activation	1/14	36/3522	0.134203	0.158091	NR1D1	1
biological_process	GO:0003015	heart process	1/14	36/3522	0.134203	0.158091	CASQ2	1
biological_process	GO:0019318	hexose metabolic process	1/14	36/3522	0.134203	0.158091	NR1D1	1
biological_process	GO:0009628	response to abiotic stimulus	2/14	164/3522	0.136049	0.159906	RPE65/USP53	2
biological_process	GO:0055085	transmembrane transport	2/14	165/3522	0.13741	0.160611	CASQ2/CD19	2
biological_process	GO:0043902	positive regulation of multi-organism process	1/14	37/3522	0.13768	0.160611	CAV2	1
biological_process	GO:0060538	skeletal muscle organ development	1/14	37/3522	0.13768	0.160611	CAV2	1
biological_process	GO:0051649	establishment of localization in cell	3/14	331/3522	0.137874	0.160611	CASQ2/NR1D1/CD19	3
biological_process	GO:0045321	leukocyte activation	2/14	166/3522	0.138775	0.161268	NR1D1/CD19	2
biological_process	GO:0007179	transforming growth factor beta receptor signaling pathway	1/14	38/3522	0.141144	0.161268	CAV2	1
biological_process	GO:0022898	regulation of transmembrane transporter activity	1/14	38/3522	0.141144	0.161268	CASQ2	1
biological_process	GO:0032412	regulation of ion transmembrane transporter activity	1/14	38/3522	0.141144	0.161268	CASQ2	1
biological_process	GO:0045444	fat cell differentiation	1/14	38/3522	0.141144	0.161268	NR1D1	1
biological_process	GO:0050679	positive regulation of epithelial cell proliferation	1/14	38/3522	0.141144	0.161268	CAV2	1
biological_process	GO:0050680	negative regulation of epithelial cell proliferation	1/14	38/3522	0.141144	0.161268	CAV2	1
biological_process	GO:0050866	negative regulation of cell activation	1/14	38/3522	0.141144	0.161268	NR1D1	1
biological_process	GO:0010562	positive regulation of phosphorus metabolic process	2/14	168/3522	0.141514	0.161268	CAV2/CD19	2
biological_process	GO:0045937	positive regulation of phosphate metabolic process	2/14	168/3522	0.141514	0.161268	CAV2/CD19	2
biological_process	GO:0030182	neuron differentiation	2/14	170/3522	0.144267	0.162657	RPE65/CLMN	2
biological_process	GO:0005996	monosaccharide metabolic process	1/14	39/3522	0.144595	0.162657	NR1D1	1
biological_process	GO:0010001	glial cell differentiation	1/14	39/3522	0.144595	0.162657	NR1D1	1
biological_process	GO:0031647	regulation of protein stability	1/14	39/3522	0.144595	0.162657	NR1D1	1
biological_process	GO:0051402	neuron apoptotic process	1/14	39/3522	0.144595	0.162657	USP53	1
biological_process	GO:0051783	regulation of nuclear division	1/14	39/3522	0.144595	0.162657	CAV2	1
biological_process	GO:0031348	negative regulation of defense response	1/14	40/3522	0.148033	0.16546	NR1D1	1
biological_process	GO:0050768	negative regulation of neurogenesis	1/14	40/3522	0.148033	0.16546	NR1D1	1
biological_process	GO:0051260	protein homooligomerization	1/14	40/3522	0.148033	0.16546	GLRA3	1
cellular_component	GO:0098562	cytoplasmic side of membrane	1/16	29/4190	0.105352	0.167373	CAV2	1
cellular_component	GO:0005925	focal adhesion	1/16	30/4190	0.108792	0.167373	CAV2	1
cellular_component	GO:0019898	extrinsic component of membrane	1/16	30/4190	0.108792	0.167373	CAV2	1
molecular_function	GO:0001664	G protein-coupled receptor binding	1/15	46/3960	0.161025	0.167482	CAV2	1
biological_process	GO:0006457	protein folding	1/14	41/3522	0.151459	0.167857	FKBP5	1
biological_process	GO:0030072	peptide hormone secretion	1/14	41/3522	0.151459	0.167857	NR1D1	1
biological_process	GO:0032409	regulation of transporter activity	1/14	41/3522	0.151459	0.167857	CASQ2	1
biological_process	GO:1903522	regulation of blood circulation	1/14	41/3522	0.151459	0.167857	CASQ2	1
biological_process	GO:0002366	leukocyte activation involved in immune response	1/14	42/3522	0.154872	0.169136	CD19	1
biological_process	GO:0006650	glycerophospholipid metabolic process	1/14	42/3522	0.154872	0.169136	DGKA	1
biological_process	GO:0016050	vesicle organization	1/14	42/3522	0.154872	0.169136	CAV2	1
biological_process	GO:0033500	carbohydrate homeostasis	1/14	42/3522	0.154872	0.169136	NR1D1	1
biological_process	GO:0042593	glucose homeostasis	1/14	42/3522	0.154872	0.169136	NR1D1	1
biological_process	GO:0046883	regulation of hormone secretion	1/14	42/3522	0.154872	0.169136	NR1D1	1
biological_process	GO:0048511	rhythmic process	1/14	42/3522	0.154872	0.169136	NR1D1	1
cellular_component	GO:0030055	cell-substrate junction	1/16	32/4190	0.115635	0.170055	CAV2	1
cellular_component	GO:0030425	dendrite	1/16	33/4190	0.119038	0.170055	NR1D1	1
cellular_component	GO:0097447	dendritic tree	1/16	33/4190	0.119038	0.170055	NR1D1	1
molecular_function	GO:0008234	cysteine-type peptidase activity	1/15	48/3960	0.167444	0.17211	USP53	1
biological_process	GO:0043122	regulation of I-kappaB kinase/NF-kappaB signaling	1/14	43/3522	0.158272	0.172132	NR1D1	1
biological_process	GO:0051961	negative regulation of nervous system development	1/14	43/3522	0.158272	0.172132	NR1D1	1
biological_process	GO:0002263	cell activation involved in immune response	1/14	44/3522	0.161659	0.174369	CD19	1
biological_process	GO:0006936	muscle contraction	1/14	44/3522	0.161659	0.174369	CASQ2	1
biological_process	GO:0042063	gliogenesis	1/14	44/3522	0.161659	0.174369	NR1D1	1
biological_process	GO:0044262	cellular carbohydrate metabolic process	1/14	44/3522	0.161659	0.174369	NR1D1	1
molecular_function	GO:0015318	inorganic molecular entity transmembrane transporter activity	2/15	201/3960	0.174847	0.177629	GLRA3/CHRNA2	2
biological_process	GO:0010721	negative regulation of cell development	1/14	45/3522	0.165033	0.177643	NR1D1	1
molecular_function	GO:0005506	iron ion binding	1/15	51/3960	0.176987	0.177737	MSMO1	1
cellular_component	GO:0030017	sarcomere	1/16	36/4190	0.129174	0.180243	CASQ2	1
biological_process	GO:0016032	viral process	1/14	46/3522	0.168395	0.180891	CAV2	1
biological_process	GO:0030198	extracellular matrix organization	1/14	47/3522	0.171745	0.183361	CAV2	1
biological_process	GO:0071560	cellular response to transforming growth factor beta stimulus	1/14	47/3522	0.171745	0.183361	CAV2	1
biological_process	GO:0090287	regulation of cellular response to growth factor stimulus	1/14	47/3522	0.171745	0.183361	CAV2	1
cellular_component	GO:0030016	myofibril	1/16	40/4190	0.142518	0.183789	CASQ2	1
cellular_component	GO:0043292	contractile fiber	1/16	42/4190	0.149118	0.183789	CASQ2	1
cellular_component	GO:0005912	adherens junction	1/16	43/4190	0.1524	0.183789	CAV2	1
cellular_component	GO:0030659	cytoplasmic vesicle membrane	1/16	45/4190	0.158929	0.183789	CAV2	1
cellular_component	GO:0070161	anchoring junction	1/16	45/4190	0.158929	0.183789	CAV2	1
cellular_component	GO:0045121	membrane raft	1/16	46/4190	0.162175	0.183789	CAV2	1
cellular_component	GO:0098589	membrane region	1/16	46/4190	0.162175	0.183789	CAV2	1
cellular_component	GO:0098802	plasma membrane signaling receptor complex	1/16	46/4190	0.162175	0.183789	CHRNA2	1
cellular_component	GO:0098857	membrane microdomain	1/16	46/4190	0.162175	0.183789	CAV2	1
cellular_component	GO:0012506	vesicle membrane	1/16	47/4190	0.16541	0.183789	CAV2	1
cellular_component	GO:0030133	transport vesicle	1/16	47/4190	0.16541	0.183789	CAV2	1
biological_process	GO:0065009	regulation of molecular function	3/14	367/3522	0.172664	0.183968	CASQ2/CAV2/CD19	3
molecular_function	GO:0005179	hormone activity	1/15	54/3960	0.186428	0.18509	CALCA	1
biological_process	GO:0071559	response to transforming growth factor beta	1/14	48/3522	0.175082	0.185789	CAV2	1
biological_process	GO:0090092	regulation of transmembrane receptor protein serine/threonine kinase signaling pathway	1/14	48/3522	0.175082	0.185789	CAV2	1
cellular_component	GO:0099568	cytoplasmic region	1/16	49/4190	0.171845	0.187467	CYTIP	1
cellular_component	GO:0030141	secretory granule	1/16	50/4190	0.175045	0.187548	CAV2	1
biological_process	GO:0002449	lymphocyte mediated immunity	1/14	49/3522	0.178406	0.188174	CD19	1
biological_process	GO:0015672	monovalent inorganic cation transport	1/14	49/3522	0.178406	0.188174	CASQ2	1
biological_process	GO:0042113	B cell activation	1/14	49/3522	0.178406	0.188174	CD19	1
molecular_function	GO:0015075	ion transmembrane transporter activity	2/15	215/3960	0.194211	0.190043	GLRA3/CHRNA2	2
molecular_function	GO:0003779	actin binding	1/15	57/3960	0.195767	0.190043	CLMN	1
biological_process	GO:0002460	adaptive immune response based on somatic recombination of immune receptors built from immunoglobulin superfamily domains	1/14	50/3522	0.181718	0.190137	CD19	1
biological_process	GO:0022604	regulation of cell morphogenesis	1/14	50/3522	0.181718	0.190137	P2RY1	1
biological_process	GO:0035690	cellular response to drug	1/14	50/3522	0.181718	0.190137	CASQ2	1
biological_process	GO:0140014	mitotic nuclear division	1/14	50/3522	0.181718	0.190137	CAV2	1
cellular_component	GO:0009897	external side of plasma membrane	1/16	52/4190	0.181409	0.190957	CD19	1
biological_process	GO:0008202	steroid metabolic process	1/14	51/3522	0.185017	0.192437	NR1D1	1
biological_process	GO:0051258	protein polymerization	1/14	51/3522	0.185017	0.192437	CASQ2	1
biological_process	GO:0090596	sensory organ morphogenesis	1/14	51/3522	0.185017	0.192437	RPE65	1
biological_process	GO:0007249	I-kappaB kinase/NF-kappaB signaling	1/14	52/3522	0.188305	0.195468	NR1D1	1
molecular_function	GO:0005261	cation channel activity	1/15	60/3960	0.205006	0.196825	CHRNA2	1
biological_process	GO:0062012	regulation of small molecule metabolic process	1/14	53/3522	0.191579	0.197693	NR1D1	1
biological_process	GO:0071214	cellular response to abiotic stimulus	1/14	53/3522	0.191579	0.197693	RPE65	1
biological_process	GO:0104004	cellular response to environmental stimulus	1/14	53/3522	0.191579	0.197693	RPE65	1
biological_process	GO:0002443	leukocyte mediated immunity	1/14	54/3522	0.194842	0.199879	CD19	1
biological_process	GO:0043010	camera-type eye development	1/14	54/3522	0.194842	0.199879	RPE65	1
biological_process	GO:0072330	monocarboxylic acid biosynthetic process	1/14	54/3522	0.194842	0.199879	NR1D1	1
biological_process	GO:0043062	extracellular structure organization	1/14	55/3522	0.198092	0.201635	CAV2	1
biological_process	GO:0044403	symbiotic process	1/14	55/3522	0.198092	0.201635	CAV2	1
biological_process	GO:0046879	hormone secretion	1/14	55/3522	0.198092	0.201635	NR1D1	1
biological_process	GO:0070997	neuron death	1/14	55/3522	0.198092	0.201635	USP53	1
biological_process	GO:0009914	hormone transport	1/14	56/3522	0.20133	0.204534	NR1D1	1
cellular_component	GO:0036477	somatodendritic compartment	1/16	59/4190	0.203326	0.206412	NR1D1	1
cellular_component	GO:0031984	organelle subcompartment	2/16	220/4190	0.203845	0.206412	RPE65/CAV2	2
cellular_component	GO:0000139	Golgi membrane	1/16	60/4190	0.206412	0.206412	CAV2	1
biological_process	GO:0015980	energy derivation by oxidation of organic compounds	1/14	57/3522	0.204556	0.207009	NR1D1	1
biological_process	GO:0051259	protein complex oligomerization	1/14	57/3522	0.204556	0.207009	GLRA3	1
biological_process	GO:0007166	cell surface receptor signaling pathway	3/14	399/3522	0.205761	0.207826	RPE65/CAV2/CD19	3
biological_process	GO:0044419	interspecies interaction between organisms	1/14	58/3522	0.20777	0.209453	CAV2	1
biological_process	GO:0044093	positive regulation of molecular function	2/14	216/3522	0.210462	0.211461	CAV2/CD19	2
biological_process	GO:0010256	endomembrane system organization	1/14	59/3522	0.210972	0.211461	CAV2	1
biological_process	GO:0046486	glycerolipid metabolic process	1/14	59/3522	0.210972	0.211461	DGKA	1
biological_process	GO:0032102	negative regulation of response to external stimulus	1/14	60/3522	0.214162	0.214248	NR1D1	1
biological_process	GO:0019637	organophosphate metabolic process	2/14	219/3522	0.214925	0.214602	CD19/DGKA	2
biological_process	GO:0019932	second-messenger-mediated signaling	1/14	61/3522	0.21734	0.216601	CASQ2	1
molecular_function	GO:0008509	anion transmembrane transporter activity	1/15	68/3960	0.229162	0.217625	GLRA3	1
biological_process	GO:0007517	muscle organ development	1/14	62/3522	0.220506	0.218097	CAV2	1
biological_process	GO:0009416	response to light stimulus	1/14	62/3522	0.220506	0.218097	RPE65	1
biological_process	GO:0010498	proteasomal protein catabolic process	1/14	62/3522	0.220506	0.218097	NR1D1	1
biological_process	GO:0050878	regulation of body fluid levels	1/14	62/3522	0.220506	0.218097	P2RY1	1
biological_process	GO:0009653	anatomical structure morphogenesis	3/14	415/3522	0.222945	0.219972	CASQ2/RPE65/P2RY1	3
biological_process	GO:0001654	eye development	1/14	63/3522	0.22366	0.219972	RPE65	1
biological_process	GO:0002757	immune response-activating signal transduction	1/14	63/3522	0.22366	0.219972	CD19	1
biological_process	GO:0048880	sensory system development	1/14	64/3522	0.226802	0.222228	RPE65	1
biological_process	GO:0150063	visual system development	1/14	64/3522	0.226802	0.222228	RPE65	1
cellular_component	GO:0043235	receptor complex	1/16	67/4190	0.227699	0.223255	CHRNA2	1
cellular_component	GO:0005911	cell-cell junction	1/16	68/4190	0.230696	0.223255	USP53	1
biological_process	GO:0006508	proteolysis	2/14	228/3522	0.228386	0.223363	NR1D1/USP53	2
biological_process	GO:0002250	adaptive immune response	1/14	65/3522	0.229932	0.224456	CD19	1
cellular_component	GO:0099503	secretory vesicle	1/16	70/4190	0.236658	0.225388	CAV2	1
molecular_function	GO:0016491	oxidoreductase activity	2/15	249/3960	0.242438	0.227757	RPE65/MSMO1	2
biological_process	GO:0002764	immune response-regulating signaling pathway	1/14	67/3522	0.236158	0.228407	CD19	1
biological_process	GO:0014706	striated muscle tissue development	1/14	67/3522	0.236158	0.228407	CAV2	1
biological_process	GO:0033674	positive regulation of kinase activity	1/14	67/3522	0.236158	0.228407	CD19	1
biological_process	GO:0046651	lymphocyte proliferation	1/14	67/3522	0.236158	0.228407	CD19	1
biological_process	GO:0050727	regulation of inflammatory response	1/14	67/3522	0.236158	0.228407	NR1D1	1
molecular_function	GO:0004857	enzyme inhibitor activity	1/15	74/3960	0.246828	0.229414	PPP1R2	1
biological_process	GO:0060249	anatomical structure homeostasis	1/14	68/3522	0.239253	0.230974	RPE65	1
biological_process	GO:0042325	regulation of phosphorylation	2/14	238/3522	0.243448	0.234592	CAV2/CD19	2
cellular_component	GO:0120025	plasma membrane bounded cell projection	2/16	253/4190	0.25119	0.235491	P2RY1/NR1D1	2
biological_process	GO:0032943	mononuclear cell proliferation	1/14	70/3522	0.245408	0.236047	CD19	1
cellular_component	GO:0042995	cell projection	2/16	257/4190	0.256989	0.237221	P2RY1/NR1D1	2
biological_process	GO:0042060	wound healing	1/14	71/3522	0.248469	0.238553	P2RY1	1
biological_process	GO:0007178	transmembrane receptor protein serine/threonine kinase signaling pathway	1/14	72/3522	0.251518	0.238855	CAV2	1
biological_process	GO:0030098	lymphocyte differentiation	1/14	72/3522	0.251518	0.238855	CD19	1
biological_process	GO:0051347	positive regulation of transferase activity	1/14	72/3522	0.251518	0.238855	CD19	1
biological_process	GO:0060537	muscle tissue development	1/14	72/3522	0.251518	0.238855	CAV2	1
biological_process	GO:0070661	leukocyte proliferation	1/14	72/3522	0.251518	0.238855	CD19	1
biological_process	GO:1901615	organic hydroxy compound metabolic process	1/14	72/3522	0.251518	0.238855	NR1D1	1
cellular_component	GO:0005783	endoplasmic reticulum	2/16	262/4190	0.264249	0.240227	CASQ2/RPE65	2
biological_process	GO:0050790	regulation of catalytic activity	2/14	245/3522	0.254043	0.240818	CAV2/CD19	2
biological_process	GO:0000280	nuclear division	1/14	74/3522	0.257581	0.243291	CAV2	1
biological_process	GO:0023061	signal release	1/14	74/3522	0.257581	0.243291	NR1D1	1
biological_process	GO:0002253	activation of immune response	1/14	76/3522	0.263598	0.247193	CD19	1
biological_process	GO:0008015	blood circulation	1/14	76/3522	0.263598	0.247193	CASQ2	1
biological_process	GO:0043410	positive regulation of MAPK cascade	1/14	76/3522	0.263598	0.247193	CAV2	1
biological_process	GO:0043900	regulation of multi-organism process	1/14	76/3522	0.263598	0.247193	CAV2	1
biological_process	GO:0003013	circulatory system process	1/14	77/3522	0.26659	0.249552	CASQ2	1
molecular_function	GO:0022857	transmembrane transporter activity	2/15	271/3960	0.274166	0.250668	GLRA3/CHRNA2	2
molecular_function	GO:0046982	protein heterodimerization activity	1/15	84/3960	0.275433	0.250668	CAV2	1
biological_process	GO:0016053	organic acid biosynthetic process	1/14	78/3522	0.269571	0.250998	NR1D1	1
biological_process	GO:0046394	carboxylic acid biosynthetic process	1/14	78/3522	0.269571	0.250998	NR1D1	1
biological_process	GO:0051345	positive regulation of hydrolase activity	1/14	78/3522	0.269571	0.250998	CAV2	1
biological_process	GO:0044057	regulation of system process	1/14	79/3522	0.27254	0.253312	CASQ2	1
molecular_function	GO:0046914	transition metal ion binding	2/15	279/3960	0.285744	0.255356	NR1D1/MSMO1	2
molecular_function	GO:0005215	transporter activity	2/15	281/3960	0.28864	0.255356	GLRA3/CHRNA2	2
molecular_function	GO:0000978	RNA polymerase II cis-regulatory region sequence-specific DNA binding	1/15	89/3960	0.289352	0.255356	NR1D1	1
molecular_function	GO:0019901	protein kinase binding	1/15	91/3960	0.29485	0.25742	CAV2	1
molecular_function	GO:0008134	transcription factor binding	1/15	92/3960	0.297584	0.25742	NR1D1	1
biological_process	GO:0048285	organelle fission	1/14	81/3522	0.278445	0.257886	CAV2	1
biological_process	GO:0051640	organelle localization	1/14	81/3522	0.278445	0.257886	CAV2	1
biological_process	GO:0019220	regulation of phosphate metabolic process	2/14	262/3522	0.279886	0.258309	CAV2/CD19	2
biological_process	GO:0051174	regulation of phosphorus metabolic process	2/14	262/3522	0.279886	0.258309	CAV2/CD19	2
biological_process	GO:0009314	response to radiation	1/14	82/3522	0.28138	0.259231	RPE65	1
molecular_function	GO:0000987	cis-regulatory region sequence-specific DNA binding	1/15	94/3960	0.303022	0.259554	NR1D1	1
biological_process	GO:0009611	response to wounding	1/14	84/3522	0.287219	0.263683	P2RY1	1
biological_process	GO:0051051	negative regulation of transport	1/14	84/3522	0.287219	0.263683	CASQ2	1
biological_process	GO:0006091	generation of precursor metabolites and energy	1/14	87/3522	0.295893	0.271172	NR1D1	1
biological_process	GO:0002682	regulation of immune system process	2/14	274/3522	0.298172	0.272783	NR1D1/CD19	2
cellular_component	GO:0048471	perinuclear region of cytoplasm	1/16	94/4190	0.304898	0.273043	CAV2	1
biological_process	GO:0010817	regulation of hormone levels	1/14	89/3522	0.301622	0.27503	NR1D1	1
biological_process	GO:0031325	positive regulation of cellular metabolic process	3/14	485/3522	0.301676	0.27503	CAV2/NR1D1/CD19	3
molecular_function	GO:0019900	kinase binding	1/15	102/3960	0.324383	0.275154	CAV2	1
cellular_component	GO:0098791	Golgi apparatus subcompartment	1/16	97/4190	0.313014	0.276189	CAV2	1
biological_process	GO:0006897	endocytosis	1/14	90/3522	0.30447	0.276614	CAV2	1
biological_process	GO:0055114	oxidation-reduction process	1/14	90/3522	0.30447	0.276614	NR1D1	1
biological_process	GO:0050708	regulation of protein secretion	1/14	92/3522	0.310134	0.280786	NR1D1	1
biological_process	GO:0051249	regulation of lymphocyte activation	1/14	92/3522	0.310134	0.280786	CD19	1
biological_process	GO:0050767	regulation of neurogenesis	1/14	95/3522	0.318549	0.287908	NR1D1	1
biological_process	GO:0040017	positive regulation of locomotion	1/14	96/3522	0.321333	0.289924	CAV2	1
cellular_component	GO:0043005	neuron projection	1/16	105/4190	0.334224	0.29063	NR1D1	1
biological_process	GO:0002683	negative regulation of immune system process	1/14	97/3522	0.324106	0.291924	NR1D1	1
biological_process	GO:0002791	regulation of peptide secretion	1/14	99/3522	0.329621	0.295369	NR1D1	1
biological_process	GO:0007005	mitochondrion organization	1/14	99/3522	0.329621	0.295369	CAV2	1
biological_process	GO:0061024	membrane organization	1/14	99/3522	0.329621	0.295369	CAV2	1
biological_process	GO:0007423	sensory organ development	1/14	100/3522	0.332363	0.297318	RPE65	1
biological_process	GO:0065003	protein-containing complex assembly	2/14	298/3522	0.334678	0.298742	CASQ2/GLRA3	2
biological_process	GO:0007610	behavior	1/14	101/3522	0.335094	0.298742	NR1D1	1
molecular_function	GO:0005524	ATP binding	2/15	328/3960	0.356417	0.299419	P2RY1/DGKA	2
molecular_function	GO:0032559	adenyl ribonucleotide binding	2/15	333/3960	0.363556	0.300829	P2RY1/DGKA	2
molecular_function	GO:0030554	adenyl nucleotide binding	2/15	334/3960	0.364982	0.300829	P2RY1/DGKA	2
molecular_function	GO:0000977	RNA polymerase II transcription regulatory region sequence-specific DNA binding	1/15	121/3960	0.372693	0.302163	NR1D1	1
molecular_function	GO:0005102	signaling receptor binding	2/15	340/3960	0.373517	0.302163	CAV2/CALCA	2
biological_process	GO:0002521	leukocyte differentiation	1/14	105/3522	0.345917	0.306306	CD19	1
biological_process	GO:0007346	regulation of mitotic cell cycle	1/14	105/3522	0.345917	0.306306	CAV2	1
biological_process	GO:0071363	cellular response to growth factor stimulus	1/14	105/3522	0.345917	0.306306	CAV2	1
biological_process	GO:0098657	import into cell	1/14	105/3522	0.345917	0.306306	CAV2	1
biological_process	GO:0032787	monocarboxylic acid metabolic process	1/14	106/3522	0.348597	0.30764	NR1D1	1
biological_process	GO:0043549	regulation of kinase activity	1/14	106/3522	0.348597	0.30764	CD19	1
biological_process	GO:0070848	response to growth factor	1/14	107/3522	0.351266	0.309475	CAV2	1
biological_process	GO:0031175	neuron projection development	1/14	108/3522	0.353926	0.311295	CLMN	1
biological_process	GO:0042493	response to drug	1/14	109/3522	0.356575	0.312576	CASQ2	1
biological_process	GO:0043408	regulation of MAPK cascade	1/14	109/3522	0.356575	0.312576	CAV2	1
cellular_component	GO:0005929	cilium	1/16	117/4190	0.364891	0.312764	P2RY1	1
biological_process	GO:0030036	actin cytoskeleton organization	1/14	110/3522	0.359214	0.31384	CASQ2	1
biological_process	GO:0051960	regulation of nervous system development	1/14	110/3522	0.359214	0.31384	NR1D1	1
molecular_function	GO:0000976	transcription regulatory region sequence-specific DNA binding	1/15	132/3960	0.399168	0.319951	NR1D1	1
cellular_component	GO:0009986	cell surface	1/16	125/4190	0.384595	0.321582	CD19	1
cellular_component	GO:0005789	endoplasmic reticulum membrane	1/16	128/4190	0.391835	0.321582	RPE65	1
cellular_component	GO:0042175	nuclear outer membrane-endoplasmic reticulum membrane network	1/16	130/4190	0.396617	0.321582	RPE65	1
cellular_component	GO:0098827	endoplasmic reticulum subcompartment	1/16	130/4190	0.396617	0.321582	RPE65	1
biological_process	GO:0051338	regulation of transferase activity	1/14	114/3522	0.369671	0.321903	CD19	1
biological_process	GO:0060284	regulation of cell development	1/14	114/3522	0.369671	0.321903	NR1D1	1
biological_process	GO:0000902	cell morphogenesis	1/14	115/3522	0.372261	0.322551	P2RY1	1
biological_process	GO:0090407	organophosphate biosynthetic process	1/14	115/3522	0.372261	0.322551	DGKA	1
biological_process	GO:0097435	supramolecular fiber organization	1/14	115/3522	0.372261	0.322551	CASQ2	1
biological_process	GO:0005975	carbohydrate metabolic process	1/14	116/3522	0.37484	0.323715	NR1D1	1
biological_process	GO:0051603	proteolysis involved in cellular protein catabolic process	1/14	116/3522	0.37484	0.323715	NR1D1	1
molecular_function	GO:0022890	inorganic cation transmembrane transporter activity	1/15	136/3960	0.408534	0.324097	CHRNA2	1
molecular_function	GO:1990837	sequence-specific double-stranded DNA binding	1/15	138/3960	0.413166	0.324097	NR1D1	1
molecular_function	GO:0042803	protein homodimerization activity	1/15	139/3960	0.415469	0.324097	CAV2	1
biological_process	GO:0050778	positive regulation of immune response	1/14	117/3522	0.37741	0.325399	CD19	1
biological_process	GO:0009306	protein secretion	1/14	118/3522	0.37997	0.326531	NR1D1	1
biological_process	GO:0045596	negative regulation of cell differentiation	1/14	118/3522	0.37997	0.326531	NR1D1	1
biological_process	GO:0000165	MAPK cascade	1/14	119/3522	0.38252	0.327114	CAV2	1
biological_process	GO:0010564	regulation of cell cycle process	1/14	119/3522	0.38252	0.327114	CAV2	1
biological_process	GO:0030029	actin filament-based process	1/14	119/3522	0.38252	0.327114	CASQ2	1
biological_process	GO:0023014	signal transduction by protein phosphorylation	1/14	121/3522	0.387591	0.330911	CAV2	1
biological_process	GO:0071345	cellular response to cytokine stimulus	1/14	122/3522	0.390112	0.332521	NR1D1	1
biological_process	GO:0009617	response to bacterium	1/14	123/3522	0.392623	0.334119	FKBP5	1
cellular_component	GO:0099512	supramolecular fiber	1/16	142/4190	0.424578	0.334378	CASQ2	1
cellular_component	GO:0099080	supramolecular complex	1/16	144/4190	0.429119	0.334378	CASQ2	1
cellular_component	GO:0099081	supramolecular polymer	1/16	144/4190	0.429119	0.334378	CASQ2	1
molecular_function	GO:0008324	cation transmembrane transporter activity	1/15	152/3960	0.444652	0.33819	CHRNA2	1
molecular_function	GO:0016773	phosphotransferase activity, alcohol group as acceptor	1/15	153/3960	0.446839	0.33819	DGKA	1
molecular_function	GO:0098772	molecular function regulator	2/15	394/3960	0.448524	0.33819	PPP1R2/CALCA	2
molecular_function	GO:0001067	regulatory region nucleic acid binding	1/15	154/3960	0.449019	0.33819	NR1D1	1
molecular_function	GO:0003690	double-stranded DNA binding	1/15	156/3960	0.453354	0.338537	NR1D1	1
biological_process	GO:0051223	regulation of protein transport	1/14	126/3522	0.4001	0.339379	NR1D1	1
biological_process	GO:0051336	regulation of hydrolase activity	1/14	126/3522	0.4001	0.339379	CAV2	1
biological_process	GO:0002790	peptide secretion	1/14	127/3522	0.402573	0.339827	NR1D1	1
biological_process	GO:0006954	inflammatory response	1/14	127/3522	0.402573	0.339827	NR1D1	1
biological_process	GO:0031347	regulation of defense response	1/14	127/3522	0.402573	0.339827	NR1D1	1
biological_process	GO:0043933	protein-containing complex subunit organization	2/14	344/3522	0.403557	0.34011	CASQ2/GLRA3	2
biological_process	GO:0044257	cellular protein catabolic process	1/14	128/3522	0.405036	0.340263	NR1D1	1
biological_process	GO:0044283	small molecule biosynthetic process	1/14	128/3522	0.405036	0.340263	NR1D1	1
biological_process	GO:0070647	protein modification by small protein conjugation or removal	1/14	130/3522	0.409935	0.343279	USP53	1
biological_process	GO:1903047	mitotic cell cycle process	1/14	130/3522	0.409935	0.343279	CAV2	1
biological_process	GO:0030155	regulation of cell adhesion	1/14	131/3522	0.412371	0.344767	CYTIP	1
biological_process	GO:0044092	negative regulation of molecular function	1/14	132/3522	0.414797	0.346243	CASQ2	1
molecular_function	GO:0048018	receptor ligand activity	1/15	163/3960	0.468277	0.346717	CALCA	1
biological_process	GO:0090087	regulation of peptide transport	1/14	133/3522	0.417213	0.347707	NR1D1	1
biological_process	GO:0007417	central nervous system development	1/14	134/3522	0.419621	0.348605	NR1D1	1
biological_process	GO:0070201	regulation of establishment of protein localization	1/14	134/3522	0.419621	0.348605	NR1D1	1
molecular_function	GO:0030545	receptor regulator activity	1/15	168/3960	0.478702	0.348621	CALCA	1
molecular_function	GO:0008092	cytoskeletal protein binding	1/15	169/3960	0.480765	0.348621	CLMN	1
molecular_function	GO:0016788	hydrolase activity, acting on ester bonds	1/15	170/3960	0.482819	0.348621	RPE65	1
biological_process	GO:0034097	response to cytokine	1/14	136/3522	0.424408	0.352024	NR1D1	1
molecular_function	GO:0030234	enzyme regulator activity	1/15	177/3960	0.496989	0.355846	PPP1R2	1
molecular_function	GO:0016301	kinase activity	1/15	179/3960	0.500971	0.355846	DGKA	1
molecular_function	GO:0070011	peptidase activity, acting on L-amino acid peptides	1/15	183/3960	0.508846	0.357104	USP53	1
molecular_function	GO:0008233	peptidase activity	1/15	188/3960	0.518527	0.357104	USP53	1
molecular_function	GO:0008270	zinc ion binding	1/15	189/3960	0.520441	0.357104	NR1D1	1
molecular_function	GO:0035639	purine ribonucleoside triphosphate binding	2/15	450/3960	0.521721	0.357104	P2RY1/DGKA	2
molecular_function	GO:0003700	DNA-binding transcription factor activity	1/15	193/3960	0.528029	0.357104	NR1D1	1
molecular_function	GO:0032555	purine ribonucleotide binding	2/15	457/3960	0.530478	0.357104	P2RY1/DGKA	2
molecular_function	GO:0017076	purine nucleotide binding	2/15	458/3960	0.531722	0.357104	P2RY1/DGKA	2
molecular_function	GO:0032553	ribonucleotide binding	2/15	461/3960	0.535441	0.357104	P2RY1/DGKA	2
biological_process	GO:0051704	multi-organism process	2/14	365/3522	0.434185	0.359565	FKBP5/CAV2	2
biological_process	GO:0046649	lymphocyte activation	1/14	141/3522	0.436217	0.360677	CD19	1
biological_process	GO:1903530	regulation of secretion by cell	1/14	144/3522	0.443193	0.365869	NR1D1	1
molecular_function	GO:0043565	sequence-specific DNA binding	1/15	209/3960	0.557274	0.366153	NR1D1	1
molecular_function	GO:0140096	catalytic activity, acting on a protein	2/15	479/3960	0.55739	0.366153	FKBP5/USP53	2
biological_process	GO:0022603	regulation of anatomical structure morphogenesis	1/14	145/3522	0.445501	0.367195	P2RY1	1
molecular_function	GO:0016772	transferase activity, transferring phosphorus-containing groups	1/15	213/3960	0.564316	0.367936	DGKA	1
biological_process	GO:0001934	positive regulation of protein phosphorylation	1/14	149/3522	0.454643	0.374142	CAV2	1
biological_process	GO:0048584	positive regulation of response to stimulus	2/14	381/3522	0.457073	0.375552	CAV2/CD19	2
cellular_component	GO:0098805	whole membrane	1/16	172/4190	0.489259	0.376353	CAV2	1
biological_process	GO:0002252	immune effector process	1/14	151/3522	0.459161	0.376678	CD19	1
biological_process	GO:0050776	regulation of immune response	1/14	152/3522	0.461408	0.377929	CD19	1
biological_process	GO:0051046	regulation of secretion	1/14	153/3522	0.463645	0.379169	NR1D1	1
biological_process	GO:0030163	protein catabolic process	1/14	157/3522	0.472509	0.385208	NR1D1	1
biological_process	GO:0045892	negative regulation of transcription, DNA-templated	1/14	157/3522	0.472509	0.385208	NR1D1	1
biological_process	GO:0000278	mitotic cell cycle	1/14	158/3522	0.474704	0.385208	CAV2	1
biological_process	GO:1902679	negative regulation of RNA biosynthetic process	1/14	158/3522	0.474704	0.385208	NR1D1	1
biological_process	GO:1903507	negative regulation of nucleic acid-templated transcription	1/14	158/3522	0.474704	0.385208	NR1D1	1
biological_process	GO:0070925	organelle assembly	1/14	159/3522	0.47689	0.386384	CASQ2	1
biological_process	GO:0051128	regulation of cellular component organization	2/14	397/3522	0.479525	0.38792	CAV2/P2RY1	2
biological_process	GO:0032101	regulation of response to external stimulus	1/14	161/3522	0.481237	0.388705	NR1D1	1
biological_process	GO:0009887	animal organ morphogenesis	1/14	164/3522	0.487694	0.39271	RPE65	1
biological_process	GO:1902533	positive regulation of intracellular signal transduction	1/14	164/3522	0.487694	0.39271	CAV2	1
biological_process	GO:0008284	positive regulation of cell population proliferation	1/14	165/3522	0.48983	0.393825	CAV2	1
molecular_function	GO:0046983	protein dimerization activity	1/15	243/3960	0.613895	0.396373	CAV2	1
molecular_function	GO:0004930	G protein-coupled receptor activity	1/15	245/3960	0.617005	0.396373	P2RY1	1
biological_process	GO:0051093	negative regulation of developmental process	1/14	167/3522	0.494077	0.396632	NR1D1	1
cellular_component	GO:0098588	bounding membrane of organelle	1/16	190/4190	0.524727	0.398527	CAV2	1
biological_process	GO:0051253	negative regulation of RNA metabolic process	1/14	170/3522	0.500386	0.401082	NR1D1	1
biological_process	GO:0050793	regulation of developmental process	2/14	415/3522	0.50422	0.403538	P2RY1/NR1D1	2
biological_process	GO:0040012	regulation of locomotion	1/14	174/3522	0.508684	0.40649	CAV2	1
molecular_function	GO:0140110	transcription regulator activity	1/15	260/3960	0.639598	0.407888	NR1D1	1
biological_process	GO:0030097	hemopoiesis	1/14	176/3522	0.512785	0.409144	CD19	1
biological_process	GO:0032880	regulation of protein localization	1/14	180/3522	0.520892	0.41498	NR1D1	1
biological_process	GO:0044265	cellular macromolecule catabolic process	1/14	181/3522	0.522899	0.415947	NR1D1	1
biological_process	GO:0031401	positive regulation of protein modification process	1/14	183/3522	0.52689	0.418487	CAV2	1
biological_process	GO:0048534	hematopoietic or lymphoid organ development	1/14	185/3522	0.530849	0.420994	CD19	1
biological_process	GO:2000113	negative regulation of cellular macromolecule biosynthetic process	1/14	187/3522	0.534778	0.423469	NR1D1	1
biological_process	GO:0002684	positive regulation of immune system process	1/14	188/3522	0.536731	0.423735	CD19	1
biological_process	GO:0007267	cell-cell signaling	1/14	188/3522	0.536731	0.423735	NR1D1	1
biological_process	GO:0010558	negative regulation of macromolecule biosynthetic process	1/14	189/3522	0.538677	0.424631	NR1D1	1
biological_process	GO:0019752	carboxylic acid metabolic process	1/14	190/3522	0.540614	0.424881	NR1D1	1
biological_process	GO:0051726	regulation of cell cycle	1/14	190/3522	0.540614	0.424881	CAV2	1
biological_process	GO:0045934	negative regulation of nucleobase-containing compound metabolic process	1/14	193/3522	0.546382	0.428772	NR1D1	1
biological_process	GO:0032940	secretion by cell	1/14	194/3522	0.54829	0.429625	NR1D1	1
biological_process	GO:0002520	immune system development	1/14	195/3522	0.55019	0.429829	CD19	1
biological_process	GO:0043436	oxoacid metabolic process	1/14	195/3522	0.55019	0.429829	NR1D1	1
biological_process	GO:0051707	response to other organism	1/14	196/3522	0.552083	0.430666	FKBP5	1
biological_process	GO:0043207	response to external biotic stimulus	1/14	197/3522	0.553968	0.431495	FKBP5	1
biological_process	GO:0051173	positive regulation of nitrogen compound metabolic process	2/14	460/3522	0.563088	0.437452	CAV2/NR1D1	2
biological_process	GO:0006082	organic acid metabolic process	1/14	202/3522	0.563285	0.437452	NR1D1	1
biological_process	GO:0048646	anatomical structure formation involved in morphogenesis	1/14	204/3522	0.566961	0.438591	CASQ2	1
biological_process	GO:0009607	response to biotic stimulus	1/14	205/3522	0.568788	0.438591	FKBP5	1
biological_process	GO:0034622	cellular protein-containing complex assembly	1/14	205/3522	0.568788	0.438591	CASQ2	1
biological_process	GO:0045893	positive regulation of transcription, DNA-templated	1/14	205/3522	0.568788	0.438591	NR1D1	1
biological_process	GO:0031327	negative regulation of cellular biosynthetic process	1/14	206/3522	0.570608	0.438591	NR1D1	1
biological_process	GO:1902680	positive regulation of RNA biosynthetic process	1/14	206/3522	0.570608	0.438591	NR1D1	1
biological_process	GO:1903508	positive regulation of nucleic acid-templated transcription	1/14	206/3522	0.570608	0.438591	NR1D1	1
biological_process	GO:0022402	cell cycle process	1/14	208/3522	0.574227	0.440726	CAV2	1
biological_process	GO:0009890	negative regulation of biosynthetic process	1/14	209/3522	0.576026	0.440816	NR1D1	1
biological_process	GO:1901565	organonitrogen compound catabolic process	1/14	209/3522	0.576026	0.440816	NR1D1	1
biological_process	GO:0120036	plasma membrane bounded cell projection organization	1/14	210/3522	0.577817	0.441542	CLMN	1
biological_process	GO:0030030	cell projection organization	1/14	212/3522	0.58138	0.443618	CLMN	1
biological_process	GO:0007155	cell adhesion	1/14	214/3522	0.584914	0.445666	CYTIP	1
biological_process	GO:0022610	biological adhesion	1/14	215/3522	0.586671	0.446355	CYTIP	1
biological_process	GO:0033043	regulation of organelle organization	1/14	221/3522	0.597067	0.452283	CAV2	1
biological_process	GO:0051254	positive regulation of RNA metabolic process	1/14	221/3522	0.597067	0.452283	NR1D1	1
biological_process	GO:0010604	positive regulation of macromolecule metabolic process	2/14	489/3522	0.598687	0.452283	CAV2/NR1D1	2
biological_process	GO:0001932	regulation of protein phosphorylation	1/14	222/3522	0.598776	0.452283	CAV2	1
biological_process	GO:0009057	macromolecule catabolic process	1/14	222/3522	0.598776	0.452283	NR1D1	1
cellular_component	GO:0005794	Golgi apparatus	1/16	235/4190	0.603559	0.452669	CAV2	1
biological_process	GO:0046903	secretion	1/14	224/3522	0.602173	0.454195	NR1D1	1
biological_process	GO:0007010	cytoskeleton organization	1/14	226/3522	0.605544	0.456081	CASQ2	1
biological_process	GO:0051241	negative regulation of multicellular organismal process	1/14	228/3522	0.608888	0.457942	NR1D1	1
molecular_function	GO:0019899	enzyme binding	1/15	335/3960	0.735073	0.465378	CAV2	1
biological_process	GO:0010629	negative regulation of gene expression	1/14	236/3522	0.622004	0.467136	NR1D1	1
molecular_function	GO:0042802	identical protein binding	1/15	352/3960	0.753144	0.473388	CAV2	1
biological_process	GO:0016192	vesicle-mediated transport	1/14	243/3522	0.633144	0.474823	CAV2	1
biological_process	GO:0032270	positive regulation of cellular protein metabolic process	1/14	244/3522	0.634711	0.475317	CAV2	1
biological_process	GO:0009967	positive regulation of signal transduction	1/14	249/3522	0.64245	0.480426	CAV2	1
biological_process	GO:0010557	positive regulation of macromolecule biosynthetic process	1/14	253/3522	0.648531	0.484283	NR1D1	1
biological_process	GO:0006357	regulation of transcription by RNA polymerase II	1/14	254/3522	0.650036	0.484717	NR1D1	1
cellular_component	GO:0031410	cytoplasmic vesicle	1/16	277/4190	0.66592	0.488258	CAV2	1
cellular_component	GO:0097708	intracellular vesicle	1/16	278/4190	0.667286	0.488258	CAV2	1
biological_process	GO:0045935	positive regulation of nucleobase-containing compound metabolic process	1/14	258/3522	0.655997	0.488467	NR1D1	1
biological_process	GO:0080134	regulation of response to stress	1/14	261/3522	0.660406	0.491052	NR1D1	1
biological_process	GO:0031328	positive regulation of cellular biosynthetic process	1/14	263/3522	0.663316	0.492518	NR1D1	1
biological_process	GO:0007049	cell cycle	1/14	265/3522	0.666203	0.493961	CAV2	1
cellular_component	GO:0031982	vesicle	1/16	291/4190	0.684575	0.494873	CAV2	1
biological_process	GO:0006468	protein phosphorylation	1/14	269/3522	0.671908	0.496786	CAV2	1
biological_process	GO:0051247	positive regulation of protein metabolic process	1/14	269/3522	0.671908	0.496786	CAV2	1
biological_process	GO:0010628	positive regulation of gene expression	1/14	270/3522	0.67332	0.497129	NR1D1	1
biological_process	GO:0010647	positive regulation of cell communication	1/14	271/3522	0.674726	0.497467	CAV2	1
biological_process	GO:0045595	regulation of cell differentiation	1/14	272/3522	0.676127	0.497799	NR1D1	1
biological_process	GO:0009891	positive regulation of biosynthetic process	1/14	273/3522	0.677522	0.498127	NR1D1	1
biological_process	GO:0023056	positive regulation of signaling	1/14	274/3522	0.678912	0.498449	CAV2	1
biological_process	GO:0006366	transcription by RNA polymerase II	1/14	275/3522	0.680296	0.498767	NR1D1	1

## Sheet: KEGG_BB_F vs. BB_L
Table S4 DEGs KEGG enrichment analysis in the different phases of genotype BB
ID	Description	GeneRatio	BgRatio	pvalue	qvalue	geneID	Count
oas04080	Neuroactive ligand-receptor interaction	4/20	370/9030	0.0079761	0.260273	CHRM5/CHRNA2/GH/PRL	4
oas04935	Growth hormone synthesis, secretion and action	2/20	123/9030	0.0297963	0.261495	GH/POU1F1	2
oas04060	Cytokine-cytokine receptor interaction	3/20	358/9030	0.0427127	0.261495	IL31RA/GH/PRL	3
oas00340	Histidine metabolism	1/20	23/9030	0.0497784	0.261495	HDC	1
oas00515	Mannose type O-glycan biosynthesis	1/20	23/9030	0.0497784	0.261495	MGAT5B	1
oas04151	PI3K-Akt signaling pathway	3/20	389/9030	0.0524973	0.261495	KITLG/GH/PRL	3
oas04950	Maturity onset diabetes of the young	1/20	26/9030	0.056095	0.261495	NR5A2	1
oas04630	JAK-STAT signaling pathway	2/20	228/9030	0.0895715	0.284062	GH/PRL	2
oas04020	Calcium signaling pathway	2/20	244/9030	0.1005	0.284062	CHRM5/CASQ2	2
oas00620	Pyruvate metabolism	1/20	50/9030	0.105211	0.284062	ACOT12	1
oas04979	Cholesterol metabolism	1/20	51/9030	0.107204	0.284062	LRP2	1
oas00510	N-Glycan biosynthesis	1/20	53/9030	0.111177	0.284062	MGAT5B	1
oas04340	Hedgehog signaling pathway	1/20	58/9030	0.121036	0.284062	LRP2	1
oas04520	Adherens junction	1/20	73/9030	0.149994	0.284062	LMO7	1
oas00562	Inositol phosphate metabolism	1/20	74/9030	0.151892	0.284062	PLCH2	1
oas04918	Thyroid hormone synthesis	1/20	76/9030	0.155676	0.284062	LRP2	1
oas04721	Synaptic vesicle cycle	1/20	79/9030	0.161322	0.284062	SLC1A7	1
oas04917	Prolactin signaling pathway	1/20	89/9030	0.179883	0.284062	PRL	1
oas04260	Cardiac muscle contraction	1/20	92/9030	0.185375	0.284062	CASQ2	1
oas04512	ECM-receptor interaction	1/20	97/9030	0.19445	0.284062	SV2B	1
oas04916	Melanogenesis	1/20	103/9030	0.205214	0.284062	KITLG	1
oas04928	Parathyroid hormone synthesis, secretion and action	1/20	107/9030	0.212314	0.284062	CASR	1
oas04724	Glutamatergic synapse	1/20	110/9030	0.217599	0.284062	SLC1A7	1
oas04725	Cholinergic synapse	1/20	110/9030	0.217599	0.284062	CHRM5	1
oas04750	Inflammatory mediator regulation of TRP channels	1/20	111/9030	0.219354	0.284062	PRKCH	1
oas04640	Hematopoietic cell lineage	1/20	115/9030	0.226333	0.284062	KITLG	1
oas04915	Estrogen signaling pathway	1/20	137/9030	0.263674	0.311145	FKBP5	1
oas04270	Vascular smooth muscle contraction	1/20	139/9030	0.266983	0.311145	PRKCH	1
oas04072	Phospholipase D signaling pathway	1/20	151/9030	0.286539	0.322421	KITLG	1
oas04621	NOD-like receptor signaling pathway	1/20	192/9030	0.349681	0.380355	CASR	1
oas04015	Rap1 signaling pathway	1/20	214/9030	0.381337	0.401407	KITLG	1
oas04810	Regulation of actin cytoskeleton	1/20	224/9030	0.395236	0.403037	CHRM5	1
oas04014	Ras signaling pathway	1/20	237/9030	0.412863	0.408253	KITLG	1
oas04010	MAPK signaling pathway	1/20	300/9030	0.491588	0.471803	KITLG	1
oas05010	Alzheimer disease	1/20	393/9030	0.589714	0.549808	CHRM5	1
oas05022	Pathways of neurodegeneration - multiple diseases	1/20	499/9030	0.679588	0.616001	CHRM5	1

## Sheet: KEGG_BB_F vs. WW_F
Table S4 DEGs KEGG enrichment analysis in the different genotypes of follicular phase
ID	Description	GeneRatio	BgRatio	pvalue	qvalue	geneID	Count
oas05217	Basal cell carcinoma	2/18	66/9030	0.00746502	0.201253	TCF7L2/GLI1	2
oas05221	Acute myeloid leukemia	2/18	69/9030	0.00813576	0.201253	ZBTB16/TCF7L2	2
oas04270	Vascular smooth muscle contraction	2/18	139/9030	0.030637	0.318558	CALCA/PRKCH	2
oas04934	Cushing syndrome	2/18	162/9030	0.0405516	0.318558	TCF7L2/NR4A1	2
oas05340	Primary immunodeficiency	1/18	37/9030	0.0713055	0.318558	CD19	1
oas05216	Thyroid cancer	1/18	41/9030	0.0787198	0.318558	TCF7L2	1
oas04340	Hedgehog signaling pathway	1/18	58/9030	0.109611	0.318558	GLI1	1
oas05213	Endometrial cancer	1/18	59/9030	0.111398	0.318558	TCF7L2	1
oas00480	Glutathione metabolism	1/18	65/9030	0.122045	0.318558	HPGDS	1
oas04927	Cortisol synthesis and secretion	1/18	68/9030	0.127323	0.318558	NR4A1	1
oas00982	Drug metabolism - cytochrome P450	1/18	72/9030	0.134314	0.318558	HPGDS	1
oas04520	Adherens junction	1/18	73/9030	0.136054	0.318558	TCF7L2	1
oas04662	B cell receptor signaling pathway	1/18	75/9030	0.139523	0.318558	CD19	1
oas05412	Arrhythmogenic right ventricular cardiomyopathy	1/18	76/9030	0.141252	0.318558	TCF7L2	1
oas00980	Metabolism of xenobiotics by cytochrome P450	1/18	78/9030	0.144702	0.318558	HPGDS	1
oas00830	Retinol metabolism	1/18	80/9030	0.148138	0.318558	RPE65	1
oas04012	ErbB signaling pathway	1/18	84/9030	0.154971	0.318558	BTC	1
oas04610	Complement and coagulation cascades	1/18	88/9030	0.161753	0.318558	CFB	1
oas00590	Arachidonic acid metabolism	1/18	89/9030	0.16344	0.318558	HPGDS	1
oas04080	Neuroactive ligand-receptor interaction	2/18	370/9030	0.166818	0.318558	CALCA/CHRNA2	2
oas04260	Cardiac muscle contraction	1/18	92/9030	0.168483	0.318558	CASQ2	1
oas05210	Colorectal cancer	1/18	92/9030	0.168483	0.318558	TCF7L2	1
oas05204	Chemical carcinogenesis	1/18	94/9030	0.171829	0.318558	HPGDS	1
oas04925	Aldosterone synthesis and secretion	1/18	96/9030	0.175163	0.318558	NR4A1	1
oas05150	Staphylococcus aureus infection	1/18	97/9030	0.176824	0.318558	CFB	1
oas04061	Viral protein interaction with cytokine and cytokine receptor	1/18	99/9030	0.180139	0.318558	IL20RA	1
oas04151	PI3K-Akt signaling pathway	2/18	389/9030	0.180442	0.318558	CD19/NR4A1	2
oas05215	Prostate cancer	1/18	100/9030	0.181791	0.318558	TCF7L2	1
oas04916	Melanogenesis	1/18	103/9030	0.186729	0.318558	TCF7L2	1
oas04750	Inflammatory mediator regulation of TRP channels	1/18	111/9030	0.199761	0.329084	PRKCH	1
oas04640	Hematopoietic cell lineage	1/18	115/9030	0.206203	0.329084	CD19	1
oas04919	Thyroid hormone signaling pathway	1/18	124/9030	0.220518	0.340932	DIO2	1
oas04915	Estrogen signaling pathway	1/18	137/9030	0.240765	0.360955	FKBP5	1
oas04974	Protein digestion and absorption	1/18	143/9030	0.249941	0.363692	COL28A1	1
oas05224	Breast cancer	1/18	155/9030	0.267981	0.370179	TCF7L2	1
oas05226	Gastric cancer	1/18	157/9030	0.270948	0.370179	TCF7L2	1
oas04390	Hippo signaling pathway	1/18	161/9030	0.276846	0.370179	TCF7L2	1
oas04310	Wnt signaling pathway	1/18	175/9030	0.29714	0.386858	TCF7L2	1
oas04929	GnRH secretion	1/18	185/9030	0.311304	0.394907	KITLG	1
oas05202	Transcriptional misregulation in cancer	1/18	196/9030	0.326574	0.40392	ZBTB16	1
oas05167	Kaposi sarcoma-associated herpesvirus infection	1/18	223/9030	0.362709	0.418956	TCF7L2	1
oas04630	JAK-STAT signaling pathway	1/18	228/9030	0.369196	0.418956	IL20RA	1
oas05415	Diabetic cardiomyopathy	1/18	228/9030	0.369196	0.418956	PDK4	1
oas04024	cAMP signaling pathway	1/18	235/9030	0.378174	0.418956	GLI1	1
oas04020	Calcium signaling pathway	1/18	244/9030	0.38954	0.418956	CASQ2	1
oas05169	Epstein-Barr virus infection	1/18	244/9030	0.38954	0.418956	CD19	1
oas05132	Salmonella infection	1/18	270/9030	0.421282	0.443454	TCF7L2	1
oas04010	MAPK signaling pathway	1/18	300/9030	0.455969	0.469968	NR4A1	1
oas04060	Cytokine-cytokine receptor interaction	1/18	358/9030	0.517538	0.517366	IL20RA	1
oas05171	Coronavirus disease - COVID-19	1/18	364/9030	0.523517	0.517366	CFB	1
oas05165	Human papillomavirus infection	1/18	374/9030	0.533327	0.517366	TCF7L2	1
