# Supplementary material for: Transcriptome Analysis Reveals Differentially Expressed Genes and Long Non-coding RNAs Associated With Fecundity in Sheep Hypothalamus With Different FecB Genotypes
Source: Front Cell Dev Biol. 2021 May 20;9:633747. doi: 10.3389/fcell.2021.633747 (PMC8172604; doi:10.3389/fcell.2021.633747)
Supplement: Supplementary Table 5 — Target genes of DEL GO and KEGG enrichment analysis. [file Table_5.XLSX]

## Sheet: GO_BB_F vs. BB_L
Table S5 Targets genes of DELs GO enrichment analysis in the different phases of genotype BB
Ontology	ID	Description	GeneRatio	BgRatio	pvalue	qvalue	gene name	Count
cellular_component	GO:0110070	cellularization cleavage furrow	1/5	1/4190	0.00119332	0.00753314	KLHDC8B	1
cellular_component	GO:0070044	synaptobrevin 2-SNAP-25-syntaxin-1a complex	1/5	2/4190	0.0023855	0.00753314	NAPB	1
cellular_component	GO:0031201	SNARE complex	1/5	7/4190	0.00832932	0.0120185	NAPB	1
cellular_component	GO:0032153	cell division site	1/5	8/4190	0.00951468	0.0120185	KLHDC8B	1
cellular_component	GO:0032154	cleavage furrow	1/5	8/4190	0.00951468	0.0120185	KLHDC8B	1
cellular_component	GO:0098590	plasma membrane region	2/5	153/4190	0.0123198	0.0129682	KCNE1/KLHDC8B	2
cellular_component	GO:0045171	intercellular bridge	1/5	19/4190	0.022479	0.0202818	KLHDC8B	1
cellular_component	GO:0030496	midbody	1/5	29/4190	0.0341466	0.0269578	KLHDC8B	1
cellular_component	GO:0098978	glutamatergic synapse	1/5	46/4190	0.0537256	0.0360931	NAPB	1
cellular_component	GO:0016324	apical plasma membrane	1/5	49/4190	0.0571475	0.0360931	KCNE1	1
molecular_function	GO:0015459	potassium channel regulator activity	1/3	8/3960	0.0060499	0.0398701	KCNE1	1
molecular_function	GO:0019905	syntaxin binding	1/3	14/3960	0.0105713	0.0398701	NAPB	1
molecular_function	GO:0005249	voltage-gated potassium channel activity	1/3	19/3960	0.0143286	0.0398701	KCNE1	1
molecular_function	GO:0000149	SNARE binding	1/3	23/3960	0.0173276	0.0398701	NAPB	1
molecular_function	GO:0099106	ion channel regulator activity	1/3	23/3960	0.0173276	0.0398701	KCNE1	1
molecular_function	GO:0022843	voltage-gated cation channel activity	1/3	26/3960	0.0195728	0.0398701	KCNE1	1
molecular_function	GO:0005267	potassium channel activity	1/3	28/3960	0.0210678	0.0398701	KCNE1	1
molecular_function	GO:0016247	channel regulator activity	1/3	29/3960	0.0218147	0.0398701	KCNE1	1
molecular_function	GO:0015079	potassium ion transmembrane transporter activity	1/3	36/3960	0.0270323	0.0398701	KCNE1	1
molecular_function	GO:0005244	voltage-gated ion channel activity	1/3	37/3960	0.0277762	0.0398701	KCNE1	1
molecular_function	GO:0022832	voltage-gated channel activity	1/3	37/3960	0.0277762	0.0398701	KCNE1	1
cellular_component	GO:0045177	apical part of cell	1/5	65/4190	0.0752309	0.0431948	KCNE1	1
biological_process	GO:0001905	activation of membrane attack complex	1/5	1/3522	0.00141965	0.0460857	CD59	1
biological_process	GO:0001969	regulation of activation of membrane attack complex	1/5	1/3522	0.00141965	0.0460857	CD59	1
biological_process	GO:0001971	negative regulation of activation of membrane attack complex	1/5	1/3522	0.00141965	0.0460857	CD59	1
biological_process	GO:0010807	regulation of synaptic vesicle priming	1/5	2/3522	0.00283768	0.0460857	NAPB	1
biological_process	GO:0016082	synaptic vesicle priming	1/5	2/3522	0.00283768	0.0460857	NAPB	1
biological_process	GO:0045916	negative regulation of complement activation	1/5	2/3522	0.00283768	0.0460857	CD59	1
biological_process	GO:2000258	negative regulation of protein activation cascade	1/5	2/3522	0.00283768	0.0460857	CD59	1
biological_process	GO:0002921	negative regulation of humoral immune response	1/5	3/3522	0.00425411	0.0537361	CD59	1
biological_process	GO:0035494	SNARE complex disassembly	1/5	3/3522	0.00425411	0.0537361	NAPB	1
molecular_function	GO:0003779	actin binding	1/3	57/3960	0.0425738	0.0543892	CLMN	1
molecular_function	GO:0005261	cation channel activity	1/3	60/3960	0.0447805	0.0543892	KCNE1	1
molecular_function	GO:0022836	gated channel activity	1/3	73/3960	0.0543033	0.0571613	KCNE1	1
molecular_function	GO:0022839	ion gated channel activity	1/3	73/3960	0.0543033	0.0571613	KCNE1	1
molecular_function	GO:0015077	monovalent inorganic cation transmembrane transporter activity	1/3	86/3960	0.0637626	0.0612414	KCNE1	1
molecular_function	GO:0046873	metal ion transmembrane transporter activity	1/3	89/3960	0.0659365	0.0612414	KCNE1	1
molecular_function	GO:0005216	ion channel activity	1/3	95/3960	0.0702743	0.0616441	KCNE1	1
molecular_function	GO:0015267	channel activity	1/3	110/3960	0.0810599	0.0639946	KCNE1	1
molecular_function	GO:0022803	passive transmembrane transporter activity	1/3	110/3960	0.0810599	0.0639946	KCNE1	1
biological_process	GO:0030449	regulation of complement activation	1/5	4/3522	0.00566892	0.0644467	CD59	1
biological_process	GO:0002070	epithelial cell maturation	1/5	5/3522	0.00708213	0.0670938	KCNE1	1
biological_process	GO:2000257	regulation of protein activation cascade	1/5	5/3522	0.00708213	0.0670938	CD59	1
biological_process	GO:0010955	negative regulation of protein processing	1/5	6/3522	0.00849372	0.0689716	CD59	1
biological_process	GO:1903318	negative regulation of protein maturation	1/5	6/3522	0.00849372	0.0689716	CD59	1
biological_process	GO:0086091	regulation of heart rate by cardiac conduction	1/5	7/3522	0.00990372	0.070638	KCNE1	1
biological_process	GO:0002673	regulation of acute inflammatory response	1/5	8/3522	0.0113121	0.070638	CD59	1
biological_process	GO:1902410	mitotic cytokinetic process	1/5	8/3522	0.0113121	0.070638	KLHDC8B	1
biological_process	GO:0032506	cytokinetic process	1/5	9/3522	0.0127189	0.070638	KLHDC8B	1
biological_process	GO:0035249	synaptic transmission, glutamatergic	1/5	9/3522	0.0127189	0.070638	NAPB	1
biological_process	GO:0006956	complement activation	1/5	10/3522	0.0141241	0.070638	CD59	1
biological_process	GO:0002920	regulation of humoral immune response	1/5	12/3522	0.0169296	0.070638	CD59	1
biological_process	GO:0061337	cardiac conduction	1/5	12/3522	0.0169296	0.070638	KCNE1	1
biological_process	GO:0070613	regulation of protein processing	1/5	12/3522	0.0169296	0.070638	CD59	1
biological_process	GO:1903317	regulation of protein maturation	1/5	12/3522	0.0169296	0.070638	CD59	1
biological_process	GO:1902803	regulation of synaptic vesicle transport	1/5	13/3522	0.01833	0.070638	NAPB	1
biological_process	GO:2000300	regulation of synaptic vesicle exocytosis	1/5	13/3522	0.01833	0.070638	NAPB	1
biological_process	GO:0000281	mitotic cytokinesis	1/5	14/3522	0.0197288	0.070638	KLHDC8B	1
biological_process	GO:0061640	cytoskeleton-dependent cytokinesis	1/5	14/3522	0.0197288	0.070638	KLHDC8B	1
biological_process	GO:0098693	regulation of synaptic vesicle cycle	1/5	14/3522	0.0197288	0.070638	NAPB	1
biological_process	GO:0140029	exocytic process	1/5	14/3522	0.0197288	0.070638	NAPB	1
biological_process	GO:0002027	regulation of heart rate	1/5	15/3522	0.021126	0.070638	KCNE1	1
biological_process	GO:0016079	synaptic vesicle exocytosis	1/5	15/3522	0.021126	0.070638	NAPB	1
biological_process	GO:0046928	regulation of neurotransmitter secretion	1/5	15/3522	0.021126	0.070638	NAPB	1
biological_process	GO:0072376	protein activation cascade	1/5	15/3522	0.021126	0.070638	CD59	1
biological_process	GO:0051588	regulation of neurotransmitter transport	1/5	16/3522	0.0225216	0.0725721	NAPB	1
biological_process	GO:0002526	acute inflammatory response	1/5	17/3522	0.0239156	0.0725721	CD59	1
biological_process	GO:0017158	regulation of calcium ion-dependent exocytosis	1/5	17/3522	0.0239156	0.0725721	NAPB	1
biological_process	GO:0007269	neurotransmitter secretion	1/5	19/3522	0.0266989	0.0725721	NAPB	1
biological_process	GO:0099643	signal release from synapse	1/5	19/3522	0.0266989	0.0725721	NAPB	1
biological_process	GO:0017156	calcium-ion regulated exocytosis	1/5	20/3522	0.0280881	0.0725721	NAPB	1
biological_process	GO:0035637	multicellular organismal signaling	1/5	20/3522	0.0280881	0.0725721	KCNE1	1
biological_process	GO:0048489	synaptic vesicle transport	1/5	20/3522	0.0280881	0.0725721	NAPB	1
biological_process	GO:0097480	establishment of synaptic vesicle localization	1/5	20/3522	0.0280881	0.0725721	NAPB	1
biological_process	GO:0099504	synaptic vesicle cycle	1/5	20/3522	0.0280881	0.0725721	NAPB	1
biological_process	GO:0097479	synaptic vesicle localization	1/5	21/3522	0.0294757	0.0728462	NAPB	1
biological_process	GO:1903305	regulation of regulated secretory pathway	1/5	21/3522	0.0294757	0.0728462	NAPB	1
molecular_function	GO:0022890	inorganic cation transmembrane transporter activity	1/3	136/3960	0.0995567	0.0748546	KCNE1	1
biological_process	GO:0071695	anatomical structure maturation	1/5	23/3522	0.0322463	0.0779978	KCNE1	1
molecular_function	GO:0008324	cation transmembrane transporter activity	1/3	152/3960	0.110815	0.0795323	KCNE1	1
biological_process	GO:0099003	vesicle-mediated transport in synapse	1/5	25/3522	0.0350105	0.0827399	NAPB	1
biological_process	GO:0000910	cytokinesis	1/5	26/3522	0.0363903	0.0827399	KLHDC8B	1
biological_process	GO:0002698	negative regulation of immune effector process	1/5	26/3522	0.0363903	0.0827399	CD59	1
biological_process	GO:0048469	cell maturation	1/5	27/3522	0.0377684	0.0841897	KCNE1	1
molecular_function	GO:0008092	cytoskeletal protein binding	1/3	169/3960	0.122674	0.0842154	CLMN	1
cellular_component	GO:0045202	synapse	1/5	146/4190	0.162571	0.0855635	NAPB	1
biological_process	GO:0006836	neurotransmitter transport	1/5	30/3522	0.0418934	0.0886434	NAPB	1
biological_process	GO:0043624	cellular protein complex disassembly	1/5	31/3522	0.0432653	0.0886434	NAPB	1
biological_process	GO:0051650	establishment of vesicle localization	1/5	31/3522	0.0432653	0.0886434	NAPB	1
biological_process	GO:0008016	regulation of heart contraction	1/5	32/3522	0.0446356	0.0886434	KCNE1	1
biological_process	GO:0050777	negative regulation of immune response	1/5	32/3522	0.0446356	0.0886434	CD59	1
biological_process	GO:0006959	humoral immune response	1/5	33/3522	0.0460043	0.0886434	CD59	1
biological_process	GO:0045055	regulated exocytosis	1/5	33/3522	0.0460043	0.0886434	NAPB	1
biological_process	GO:0051648	vesicle localization	1/5	33/3522	0.0460043	0.0886434	NAPB	1
biological_process	GO:0017157	regulation of exocytosis	1/5	35/3522	0.048737	0.09083	NAPB	1
biological_process	GO:0060047	heart contraction	1/5	35/3522	0.048737	0.09083	KCNE1	1
biological_process	GO:0003015	heart process	1/5	36/3522	0.050101	0.0918661	KCNE1	1
molecular_function	GO:0015318	inorganic molecular entity transmembrane transporter activity	1/3	201/3960	0.144709	0.0952034	KCNE1	1
biological_process	GO:0021700	developmental maturation	1/5	38/3522	0.0528244	0.0953222	KCNE1	1
biological_process	GO:0045861	negative regulation of proteolysis	1/5	39/3522	0.0541837	0.0962474	CD59	1
molecular_function	GO:0015075	ion transmembrane transporter activity	1/3	215/3960	0.154232	0.09741	KCNE1	1
biological_process	GO:0002064	epithelial cell development	1/5	41/3522	0.0568977	0.0980055	KCNE1	1
biological_process	GO:1903522	regulation of blood circulation	1/5	41/3522	0.0568977	0.0980055	KCNE1	1
biological_process	GO:0016485	protein processing	1/5	45/3522	0.0623069	0.104166	CD59	1
biological_process	GO:0098813	nuclear chromosome segregation	1/5	45/3522	0.0623069	0.104166	KLHDC8B	1
biological_process	GO:0001505	regulation of neurotransmitter levels	1/5	46/3522	0.0636553	0.104878	NAPB	1
biological_process	GO:0048468	cell development	2/5	315/3522	0.0664963	0.107994	CLMN/KCNE1	2
biological_process	GO:0140014	mitotic nuclear division	1/5	50/3522	0.0690335	0.109595	KLHDC8B	1
biological_process	GO:0050804	modulation of chemical synaptic transmission	1/5	51/3522	0.0703742	0.109595	NAPB	1
biological_process	GO:0099177	regulation of trans-synaptic signaling	1/5	51/3522	0.0703742	0.109595	NAPB	1
biological_process	GO:0007059	chromosome segregation	1/5	52/3522	0.0717133	0.110171	KLHDC8B	1
biological_process	GO:0032984	protein-containing complex disassembly	1/5	54/3522	0.074387	0.112755	NAPB	1
molecular_function	GO:0022857	transmembrane transporter activity	1/3	271/3960	0.191619	0.115893	KCNE1	1
molecular_function	GO:0005215	transporter activity	1/3	281/3960	0.198177	0.115893	KCNE1	1
biological_process	GO:0032386	regulation of intracellular transport	1/5	57/3522	0.0783858	0.117253	NAPB	1
biological_process	GO:0006887	exocytosis	1/5	58/3522	0.0797157	0.117694	NAPB	1
biological_process	GO:0051656	establishment of organelle localization	1/5	61/3522	0.0836962	0.120818	NAPB	1
biological_process	GO:0051301	cell division	1/5	62/3522	0.08502	0.120818	KLHDC8B	1
biological_process	GO:0051604	protein maturation	1/5	62/3522	0.08502	0.120818	CD59	1
biological_process	GO:0050727	regulation of inflammatory response	1/5	67/3522	0.0916158	0.128584	CD59	1
biological_process	GO:0000280	nuclear division	1/5	74/3522	0.100786	0.130123	KLHDC8B	1
biological_process	GO:0007268	chemical synaptic transmission	1/5	74/3522	0.100786	0.130123	NAPB	1
biological_process	GO:0023061	signal release	1/5	74/3522	0.100786	0.130123	NAPB	1
biological_process	GO:0098916	anterograde trans-synaptic signaling	1/5	74/3522	0.100786	0.130123	NAPB	1
biological_process	GO:0099537	trans-synaptic signaling	1/5	75/3522	0.10209	0.130123	NAPB	1
biological_process	GO:0002253	activation of immune response	1/5	76/3522	0.103392	0.130123	CD59	1
biological_process	GO:0008015	blood circulation	1/5	76/3522	0.103392	0.130123	KCNE1	1
biological_process	GO:0099536	synaptic signaling	1/5	76/3522	0.103392	0.130123	NAPB	1
biological_process	GO:0003013	circulatory system process	1/5	77/3522	0.104693	0.130123	KCNE1	1
biological_process	GO:0043254	regulation of protein-containing complex assembly	1/5	79/3522	0.107291	0.130123	NAPB	1
biological_process	GO:0044057	regulation of system process	1/5	79/3522	0.107291	0.130123	KCNE1	1
biological_process	GO:0002697	regulation of immune effector process	1/5	80/3522	0.108587	0.130123	CD59	1
biological_process	GO:0048285	organelle fission	1/5	81/3522	0.109882	0.130123	KLHDC8B	1
biological_process	GO:0051640	organelle localization	1/5	81/3522	0.109882	0.130123	NAPB	1
biological_process	GO:0060627	regulation of vesicle-mediated transport	1/5	81/3522	0.109882	0.130123	NAPB	1
biological_process	GO:0022411	cellular component disassembly	1/5	86/3522	0.116334	0.136344	NAPB	1
cellular_component	GO:0098796	membrane protein complex	1/5	276/4190	0.288851	0.140332	NAPB	1
biological_process	GO:0002683	negative regulation of immune system process	1/5	97/3522	0.130397	0.151266	CD59	1
molecular_function	GO:0098772	molecular function regulator	1/3	394/3960	0.269833	0.152162	KCNE1	1
biological_process	GO:0030162	regulation of proteolysis	1/5	104/3522	0.139252	0.159907	CD59	1
biological_process	GO:0030855	epithelial cell differentiation	1/5	107/3522	0.143025	0.162399	KCNE1	1
biological_process	GO:0031175	neuron projection development	1/5	108/3522	0.14428	0.162399	CLMN	1
biological_process	GO:0050778	positive regulation of immune response	1/5	117/3522	0.155506	0.17332	CD59	1
biological_process	GO:0006954	inflammatory response	1/5	127/3522	0.167842	0.181723	CD59	1
biological_process	GO:0031347	regulation of defense response	1/5	127/3522	0.167842	0.181723	CD59	1
biological_process	GO:0048666	neuron development	1/5	127/3522	0.167842	0.181723	CLMN	1
biological_process	GO:0008285	negative regulation of cell population proliferation	1/5	130/3522	0.171514	0.182228	CLMN	1
biological_process	GO:1903047	mitotic cell cycle process	1/5	130/3522	0.171514	0.182228	KLHDC8B	1
biological_process	GO:1903530	regulation of secretion by cell	1/5	144/3522	0.188481	0.197833	NAPB	1
biological_process	GO:0032269	negative regulation of cellular protein metabolic process	1/5	145/3522	0.189682	0.197833	CD59	1
biological_process	GO:0060341	regulation of cellular localization	1/5	147/3522	0.19208	0.198513	NAPB	1
biological_process	GO:0002252	immune effector process	1/5	151/3522	0.196859	0.198688	CD59	1
biological_process	GO:0051248	negative regulation of protein metabolic process	1/5	151/3522	0.196859	0.198688	CD59	1
biological_process	GO:0050776	regulation of immune response	1/5	152/3522	0.19805	0.198688	CD59	1
biological_process	GO:0051046	regulation of secretion	1/5	153/3522	0.19924	0.198688	NAPB	1
biological_process	GO:0000278	mitotic cell cycle	1/5	158/3522	0.205168	0.202793	KLHDC8B	1
biological_process	GO:0006886	intracellular protein transport	1/5	161/3522	0.208708	0.202793	NAPB	1
biological_process	GO:0032101	regulation of response to external stimulus	1/5	161/3522	0.208708	0.202793	CD59	1
cellular_component	GO:0005576	extracellular region	1/5	481/4190	0.45665	0.206008	KLHDC8B	1
biological_process	GO:0044087	regulation of cellular component biogenesis	1/5	168/3522	0.216919	0.208985	NAPB	1
biological_process	GO:0030182	neuron differentiation	1/5	170/3522	0.219252	0.209458	CLMN	1
biological_process	GO:0002684	positive regulation of immune system process	1/5	188/3522	0.240003	0.225493	CD59	1
biological_process	GO:0007267	cell-cell signaling	1/5	188/3522	0.240003	0.225493	NAPB	1
biological_process	GO:0060429	epithelium development	1/5	193/3522	0.245689	0.228128	KCNE1	1
biological_process	GO:0032940	secretion by cell	1/5	194/3522	0.246822	0.228128	NAPB	1
biological_process	GO:0048699	generation of neurons	1/5	198/3522	0.25134	0.23043	CLMN	1
biological_process	GO:0034622	cellular protein-containing complex assembly	1/5	205/3522	0.259194	0.23573	NAPB	1
biological_process	GO:0022402	cell cycle process	1/5	208/3522	0.26254	0.236878	KLHDC8B	1
biological_process	GO:0120036	plasma membrane bounded cell projection organization	1/5	210/3522	0.264764	0.237004	CLMN	1
biological_process	GO:0030030	cell projection organization	1/5	212/3522	0.266983	0.237123	CLMN	1
biological_process	GO:0022008	neurogenesis	1/5	216/3522	0.271404	0.239181	CLMN	1
biological_process	GO:0046903	secretion	1/5	224/3522	0.280182	0.245018	NAPB	1
biological_process	GO:0006508	proteolysis	1/5	228/3522	0.284539	0.246928	CD59	1
biological_process	GO:0010629	negative regulation of gene expression	1/5	236/3522	0.29319	0.252509	CD59	1
biological_process	GO:0016192	vesicle-mediated transport	1/5	243/3522	0.300691	0.257022	NAPB	1
biological_process	GO:0003008	system process	1/5	260/3522	0.318643	0.267231	KCNE1	1
biological_process	GO:0046907	intracellular transport	1/5	260/3522	0.318643	0.267231	NAPB	1
biological_process	GO:0080134	regulation of response to stress	1/5	261/3522	0.319687	0.267231	CD59	1
biological_process	GO:0007049	cell cycle	1/5	265/3522	0.323852	0.268736	KLHDC8B	1
biological_process	GO:0002682	regulation of immune system process	1/5	274/3522	0.333148	0.274447	CD59	1
biological_process	GO:0042127	regulation of cell population proliferation	1/5	289/3522	0.348414	0.281729	CLMN	1
biological_process	GO:0006952	defense response	1/5	290/3522	0.349422	0.281729	CD59	1
biological_process	GO:0048585	negative regulation of response to stimulus	1/5	290/3522	0.349422	0.281729	CD59	1
biological_process	GO:0006955	immune response	1/5	298/3522	0.357439	0.281804	CD59	1
biological_process	GO:0034613	cellular protein localization	1/5	298/3522	0.357439	0.281804	NAPB	1
biological_process	GO:0065003	protein-containing complex assembly	1/5	298/3522	0.357439	0.281804	NAPB	1
biological_process	GO:0070727	cellular macromolecule localization	1/5	300/3522	0.359431	0.281804	NAPB	1
biological_process	GO:0015031	protein transport	1/5	310/3522	0.369316	0.284971	NAPB	1
biological_process	GO:0007399	nervous system development	1/5	311/3522	0.370298	0.284971	CLMN	1
biological_process	GO:0051172	negative regulation of nitrogen compound metabolic process	1/5	313/3522	0.372258	0.284971	CD59	1
biological_process	GO:0051049	regulation of transport	1/5	319/3522	0.378108	0.284971	NAPB	1
biological_process	GO:0015833	peptide transport	1/5	321/3522	0.380048	0.284971	NAPB	1
biological_process	GO:0009888	tissue development	1/5	322/3522	0.381017	0.284971	KCNE1	1
biological_process	GO:0042886	amide transport	1/5	322/3522	0.381017	0.284971	NAPB	1
biological_process	GO:0045184	establishment of protein localization	1/5	329/3522	0.387761	0.287664	NAPB	1
biological_process	GO:0051649	establishment of localization in cell	1/5	331/3522	0.389678	0.287664	NAPB	1
biological_process	GO:0031324	negative regulation of cellular metabolic process	1/5	342/3522	0.400131	0.292968	CD59	1
biological_process	GO:0043933	protein-containing complex subunit organization	1/5	344/3522	0.402017	0.292968	NAPB	1
biological_process	GO:0008283	cell population proliferation	1/5	349/3522	0.406709	0.29398	CLMN	1
biological_process	GO:0010605	negative regulation of macromolecule metabolic process	1/5	351/3522	0.408578	0.29398	CD59	1
biological_process	GO:0071705	nitrogen compound transport	1/5	356/3522	0.413228	0.295456	NAPB	1
biological_process	GO:0048584	positive regulation of response to stimulus	1/5	381/3522	0.436047	0.309823	CD59	1
biological_process	GO:0032268	regulation of cellular protein metabolic process	1/5	392/3522	0.445859	0.314043	CD59	1
biological_process	GO:0009892	negative regulation of metabolic process	1/5	396/3522	0.449393	0.314043	CD59	1
biological_process	GO:0051128	regulation of cellular component organization	1/5	397/3522	0.450274	0.314043	NAPB	1
biological_process	GO:0009605	response to external stimulus	1/5	411/3522	0.462485	0.320593	CD59	1
biological_process	GO:0071702	organic substance transport	1/5	417/3522	0.467652	0.32221	NAPB	1
biological_process	GO:0051246	regulation of protein metabolic process	1/5	429/3522	0.477866	0.327264	CD59	1
biological_process	GO:0008104	protein localization	1/5	444/3522	0.490413	0.333846	NAPB	1
biological_process	GO:0051641	cellular localization	1/5	457/3522	0.501091	0.339084	NAPB	1
biological_process	GO:0032879	regulation of localization	1/5	491/3522	0.528173	0.355295	NAPB	1

## Sheet: GO_BB_F vs. WW_F
Table S5 Targets genes of DELs GO enrichment analysis in the different genotypes of follicular phase
Ontology	ID	Description	GeneRatio	BgRatio	pvalue	qvalue	gene name	Count
molecular_function	GO:0002083	4-hydroxybenzoate decaprenyltransferase activity	1/7	1/3960	0.00176768	0.026774	COQ2	1
molecular_function	GO:0047293	4-hydroxybenzoate nonaprenyltransferase activity	1/7	1/3960	0.00176768	0.026774	COQ2	1
molecular_function	GO:0002094	polyprenyltransferase activity	1/7	2/3960	0.00353267	0.026774	COQ2	1
molecular_function	GO:0008428	ribonuclease inhibitor activity	1/7	2/3960	0.00353267	0.026774	ABCE1	1
molecular_function	GO:0060698	endoribonuclease inhibitor activity	1/7	2/3960	0.00353267	0.026774	ABCE1	1
molecular_function	GO:0070739	protein-glutamic acid ligase activity	1/7	3/3960	0.005295	0.0286646	TTLL7	1
molecular_function	GO:0070740	tubulin-glutamic acid ligase activity	1/7	3/3960	0.005295	0.0286646	TTLL7	1
biological_process	GO:0051302	regulation of cell division	2/4	35/3522	0.000568589	0.0348537	CHMP4C/IGF2	2
biological_process	GO:0009838	abscission	1/4	1/3522	0.00113572	0.0348537	CHMP4C	1
biological_process	GO:0044878	mitotic cytokinesis checkpoint	1/4	1/3522	0.00113572	0.0348537	CHMP4C	1
biological_process	GO:0051301	cell division	2/4	62/3522	0.00178853	0.0348537	CHMP4C/IGF2	2
biological_process	GO:0032466	negative regulation of cytokinesis	1/4	2/3522	0.00227047	0.0348537	CHMP4C	1
biological_process	GO:0090611	ubiquitin-independent protein catabolic process via the multivesicular body sorting pathway	1/4	2/3522	0.00227047	0.0348537	CHMP4C	1
biological_process	GO:0006071	glycerol metabolic process	1/4	3/3522	0.00340425	0.0348537	COQ2	1
biological_process	GO:0019400	alditol metabolic process	1/4	3/3522	0.00340425	0.0348537	COQ2	1
biological_process	GO:0006744	ubiquinone biosynthetic process	1/4	4/3522	0.00453707	0.0348537	COQ2	1
biological_process	GO:1901663	quinone biosynthetic process	1/4	4/3522	0.00453707	0.0348537	COQ2	1
biological_process	GO:0006743	ubiquinone metabolic process	1/4	5/3522	0.00566892	0.0348537	COQ2	1
biological_process	GO:0018095	protein polyglutamylation	1/4	5/3522	0.00566892	0.0348537	TTLL7	1
biological_process	GO:0051782	negative regulation of cell division	1/4	5/3522	0.00566892	0.0348537	CHMP4C	1
biological_process	GO:0060669	embryonic placenta morphogenesis	1/4	5/3522	0.00566892	0.0348537	IGF2	1
biological_process	GO:0061952	midbody abscission	1/4	5/3522	0.00566892	0.0348537	CHMP4C	1
biological_process	GO:1902188	positive regulation of viral release from host cell	1/4	5/3522	0.00566892	0.0348537	CHMP4C	1
biological_process	GO:0005975	carbohydrate metabolic process	2/4	116/3522	0.00617898	0.0348537	IGF2/COQ2	2
biological_process	GO:0042181	ketone biosynthetic process	1/4	6/3522	0.00679981	0.0348537	COQ2	1
biological_process	GO:1901661	quinone metabolic process	1/4	6/3522	0.00679981	0.0348537	COQ2	1
biological_process	GO:1902186	regulation of viral release from host cell	1/4	7/3522	0.00792973	0.0348537	CHMP4C	1
biological_process	GO:0010824	regulation of centrosome duplication	1/4	8/3522	0.00905868	0.0348537	CHMP4C	1
biological_process	GO:0018200	peptidyl-glutamic acid modification	1/4	8/3522	0.00905868	0.0348537	TTLL7	1
biological_process	GO:0019076	viral release from host cell	1/4	8/3522	0.00905868	0.0348537	CHMP4C	1
biological_process	GO:0035890	exit from host	1/4	8/3522	0.00905868	0.0348537	CHMP4C	1
biological_process	GO:0035891	exit from host cell	1/4	8/3522	0.00905868	0.0348537	CHMP4C	1
biological_process	GO:0052126	movement in host environment	1/4	8/3522	0.00905868	0.0348537	CHMP4C	1
biological_process	GO:0090169	regulation of spindle assembly	1/4	8/3522	0.00905868	0.0348537	CHMP4C	1
biological_process	GO:1901673	regulation of mitotic spindle assembly	1/4	8/3522	0.00905868	0.0348537	CHMP4C	1
biological_process	GO:1902410	mitotic cytokinetic process	1/4	8/3522	0.00905868	0.0348537	CHMP4C	1
biological_process	GO:0008299	isoprenoid biosynthetic process	1/4	9/3522	0.0101867	0.0366651	COQ2	1
biological_process	GO:0032506	cytokinetic process	1/4	9/3522	0.0101867	0.0366651	CHMP4C	1
molecular_function	GO:0016881	acid-amino acid ligase activity	1/7	5/3960	0.00881163	0.0371016	TTLL7	1
molecular_function	GO:0043014	alpha-tubulin binding	1/7	5/3960	0.00881163	0.0371016	TTLL7	1
biological_process	GO:0010972	negative regulation of G2/M transition of mitotic cell cycle	1/4	10/3522	0.0113137	0.0382537	CHMP4C	1
biological_process	GO:0046605	regulation of centrosome cycle	1/4	10/3522	0.0113137	0.0382537	CHMP4C	1
biological_process	GO:0060236	regulation of mitotic spindle organization	1/4	11/3522	0.0124398	0.0392069	CHMP4C	1
biological_process	GO:0090224	regulation of spindle organization	1/4	11/3522	0.0124398	0.0392069	CHMP4C	1
biological_process	GO:0007080	mitotic metaphase plate congression	1/4	12/3522	0.0135649	0.0392069	CHMP4C	1
biological_process	GO:1902750	negative regulation of cell cycle G2/M phase transition	1/4	12/3522	0.0135649	0.0392069	CHMP4C	1
biological_process	GO:0051276	chromosome organization	2/4	175/3522	0.013785	0.0392069	CHMP4C/IGF2	2
biological_process	GO:0019751	polyol metabolic process	1/4	13/3522	0.014689	0.0392069	COQ2	1
biological_process	GO:0051298	centrosome duplication	1/4	13/3522	0.014689	0.0392069	CHMP4C	1
biological_process	GO:0090307	mitotic spindle assembly	1/4	13/3522	0.014689	0.0392069	CHMP4C	1
biological_process	GO:0000281	mitotic cytokinesis	1/4	14/3522	0.0158122	0.0392069	CHMP4C	1
biological_process	GO:0006997	nucleus organization	1/4	14/3522	0.0158122	0.0392069	CHMP4C	1
biological_process	GO:0051310	metaphase plate congression	1/4	14/3522	0.0158122	0.0392069	CHMP4C	1
biological_process	GO:0061640	cytoskeleton-dependent cytokinesis	1/4	14/3522	0.0158122	0.0392069	CHMP4C	1
biological_process	GO:0050000	chromosome localization	1/4	15/3522	0.0169344	0.0393651	CHMP4C	1
biological_process	GO:0051303	establishment of chromosome localization	1/4	15/3522	0.0169344	0.0393651	CHMP4C	1
biological_process	GO:1903902	positive regulation of viral life cycle	1/4	15/3522	0.0169344	0.0393651	CHMP4C	1
molecular_function	GO:0004659	prenyltransferase activity	1/7	6/3960	0.0105659	0.0400394	COQ2	1
biological_process	GO:0032465	regulation of cytokinesis	1/4	17/3522	0.019176	0.0427927	CHMP4C	1
biological_process	GO:0051781	positive regulation of cell division	1/4	17/3522	0.019176	0.0427927	IGF2	1
biological_process	GO:0010389	regulation of G2/M transition of mitotic cell cycle	1/4	18/3522	0.0202953	0.0435487	CHMP4C	1
biological_process	GO:0048524	positive regulation of viral process	1/4	18/3522	0.0202953	0.0435487	CHMP4C	1
biological_process	GO:0001892	embryonic placenta development	1/4	19/3522	0.0214137	0.0438564	IGF2	1
biological_process	GO:0051225	spindle assembly	1/4	19/3522	0.0214137	0.0438564	CHMP4C	1
biological_process	GO:0033043	regulation of organelle organization	2/4	221/3522	0.0216179	0.0438564	CHMP4C/IGF2	2
biological_process	GO:0051701	interaction with host	1/4	20/3522	0.0225311	0.0448929	CHMP4C	1
biological_process	GO:0007052	mitotic spindle organization	1/4	21/3522	0.0236476	0.0451157	CHMP4C	1
biological_process	GO:0007034	vacuolar transport	1/4	22/3522	0.0247631	0.0451157	CHMP4C	1
biological_process	GO:1902749	regulation of cell cycle G2/M phase transition	1/4	22/3522	0.0247631	0.0451157	CHMP4C	1
biological_process	GO:0000086	G2/M transition of mitotic cell cycle	1/4	23/3522	0.0258777	0.0451157	CHMP4C	1
biological_process	GO:0006720	isoprenoid metabolic process	1/4	23/3522	0.0258777	0.0451157	COQ2	1
biological_process	GO:0007098	centrosome cycle	1/4	23/3522	0.0258777	0.0451157	CHMP4C	1
biological_process	GO:0031023	microtubule organizing center organization	1/4	23/3522	0.0258777	0.0451157	CHMP4C	1
biological_process	GO:0031056	regulation of histone modification	1/4	23/3522	0.0258777	0.0451157	IGF2	1
biological_process	GO:0051147	regulation of muscle cell differentiation	1/4	24/3522	0.0269913	0.0456312	IGF2	1
biological_process	GO:1903900	regulation of viral life cycle	1/4	24/3522	0.0269913	0.0456312	CHMP4C	1
biological_process	GO:1901991	negative regulation of mitotic cell cycle phase transition	1/4	25/3522	0.0281039	0.0463532	CHMP4C	1
biological_process	GO:0000910	cytokinesis	1/4	26/3522	0.0292156	0.0463532	CHMP4C	1
biological_process	GO:0044839	cell cycle G2/M phase transition	1/4	26/3522	0.0292156	0.0463532	CHMP4C	1
biological_process	GO:1902275	regulation of chromatin organization	1/4	26/3522	0.0292156	0.0463532	IGF2	1
biological_process	GO:0007093	mitotic cell cycle checkpoint	1/4	27/3522	0.0303263	0.0463532	CHMP4C	1
biological_process	GO:1901988	negative regulation of cell cycle phase transition	1/4	27/3522	0.0303263	0.0463532	CHMP4C	1
biological_process	GO:1902850	microtubule cytoskeleton organization involved in mitosis	1/4	27/3522	0.0303263	0.0463532	CHMP4C	1
biological_process	GO:0000070	mitotic sister chromatid segregation	1/4	28/3522	0.0314361	0.0474001	CHMP4C	1
biological_process	GO:0007051	spindle organization	1/4	29/3522	0.032545	0.0481404	CHMP4C	1
biological_process	GO:0006006	glucose metabolic process	1/4	30/3522	0.0336528	0.0481404	IGF2	1
biological_process	GO:0042180	cellular ketone metabolic process	1/4	30/3522	0.0336528	0.0481404	COQ2	1
biological_process	GO:0050792	regulation of viral process	1/4	30/3522	0.0336528	0.0481404	CHMP4C	1
molecular_function	GO:0003746	translation elongation factor activity	1/7	8/3960	0.0140666	0.0484591	EEF1D	1
biological_process	GO:0001890	placenta development	1/4	31/3522	0.0347598	0.0484807	IGF2	1
biological_process	GO:0043903	regulation of interspecies interactions between organisms	1/4	31/3522	0.0347598	0.0484807	CHMP4C	1
biological_process	GO:0000819	sister chromatid segregation	1/4	33/3522	0.0369708	0.0503068	CHMP4C	1
biological_process	GO:0007088	regulation of mitotic nuclear division	1/4	33/3522	0.0369708	0.0503068	CHMP4C	1
biological_process	GO:0019058	viral life cycle	1/4	34/3522	0.0380748	0.051185	CHMP4C	1
biological_process	GO:0019318	hexose metabolic process	1/4	36/3522	0.0402801	0.053505	IGF2	1
biological_process	GO:0043902	positive regulation of multi-organism process	1/4	37/3522	0.0413814	0.0536894	CHMP4C	1
biological_process	GO:0070507	regulation of microtubule cytoskeleton organization	1/4	37/3522	0.0413814	0.0536894	CHMP4C	1
biological_process	GO:0005996	monosaccharide metabolic process	1/4	39/3522	0.043581	0.0547833	IGF2	1
biological_process	GO:0051783	regulation of nuclear division	1/4	39/3522	0.043581	0.0547833	CHMP4C	1
biological_process	GO:0000075	cell cycle checkpoint	1/4	40/3522	0.0446794	0.0547833	CHMP4C	1
biological_process	GO:0010948	negative regulation of cell cycle process	1/4	40/3522	0.0446794	0.0547833	CHMP4C	1
biological_process	GO:1902115	regulation of organelle assembly	1/4	40/3522	0.0446794	0.0547833	CHMP4C	1
biological_process	GO:0006733	oxidoreduction coenzyme metabolic process	1/4	42/3522	0.0468733	0.0568486	COQ2	1
biological_process	GO:0032886	regulation of microtubule-based process	1/4	43/3522	0.0479689	0.0569395	CHMP4C	1
biological_process	GO:0045930	negative regulation of mitotic cell cycle	1/4	43/3522	0.0479689	0.0569395	CHMP4C	1
biological_process	GO:0044262	cellular carbohydrate metabolic process	1/4	44/3522	0.0490635	0.0576258	COQ2	1
biological_process	GO:0098813	nuclear chromosome segregation	1/4	45/3522	0.0501571	0.0582966	CHMP4C	1
biological_process	GO:0016032	viral process	1/4	46/3522	0.0512498	0.0589526	CHMP4C	1
biological_process	GO:0006066	alcohol metabolic process	1/4	48/3522	0.0534324	0.0608361	COQ2	1
molecular_function	GO:0048487	beta-tubulin binding	1/7	11/3960	0.0192977	0.06094	TTLL7	1
molecular_function	GO:0016879	ligase activity, forming carbon-nitrogen bonds	1/7	12/3960	0.0210361	0.0613197	TTLL7	1
biological_process	GO:0009108	coenzyme biosynthetic process	1/4	50/3522	0.0556113	0.0620505	COQ2	1
biological_process	GO:0140014	mitotic nuclear division	1/4	50/3522	0.0556113	0.0620505	CHMP4C	1
biological_process	GO:0007059	chromosome segregation	1/4	52/3522	0.0577863	0.063839	CHMP4C	1
biological_process	GO:1901990	regulation of mitotic cell cycle phase transition	1/4	54/3522	0.0599576	0.0654903	CHMP4C	1
biological_process	GO:0033044	regulation of chromosome organization	1/4	55/3522	0.0610419	0.0654903	IGF2	1
biological_process	GO:0044403	symbiotic process	1/4	55/3522	0.0610419	0.0654903	CHMP4C	1
biological_process	GO:0042692	muscle cell differentiation	1/4	56/3522	0.0621252	0.0657515	IGF2	1
biological_process	GO:0044281	small molecule metabolic process	2/4	388/3522	0.0624639	0.0657515	IGF2/COQ2	2
biological_process	GO:0001503	ossification	1/4	57/3522	0.0632076	0.0659125	IGF2	1
biological_process	GO:0044419	interspecies interaction between organisms	1/4	58/3522	0.064289	0.0664194	CHMP4C	1
biological_process	GO:0051128	regulation of cellular component organization	2/4	397/3522	0.0651614	0.0667031	CHMP4C/IGF2	2
cellular_component	GO:0005853	eukaryotic translation elongation factor 1 complex	1/7	2/4190	0.0033389	0.0667779	EEF1D	1
biological_process	GO:1901987	regulation of cell cycle phase transition	1/4	60/3522	0.0664491	0.0674029	CHMP4C	1
biological_process	GO:0051656	establishment of organelle localization	1/4	61/3522	0.0675277	0.0678799	CHMP4C	1
biological_process	GO:0051188	cofactor biosynthetic process	1/4	64/3522	0.070758	0.070492	COQ2	1
biological_process	GO:0016570	histone modification	1/4	65/3522	0.0718329	0.0709295	IGF2	1
biological_process	GO:0016569	covalent chromatin modification	1/4	68/3522	0.0750519	0.073458	IGF2	1
molecular_function	GO:0016765	transferase activity, transferring alkyl or aryl (other than methyl) groups	1/7	16/3960	0.0279632	0.07569	COQ2	1
biological_process	GO:0044772	mitotic cell cycle phase transition	1/4	72/3522	0.079331	0.0763075	CHMP4C	1
biological_process	GO:1901615	organic hydroxy compound metabolic process	1/4	72/3522	0.079331	0.0763075	COQ2	1
biological_process	GO:0000280	nuclear division	1/4	74/3522	0.081465	0.077032	CHMP4C	1
biological_process	GO:0001701	in utero embryonic development	1/4	74/3522	0.081465	0.077032	IGF2	1
biological_process	GO:0043900	regulation of multi-organism process	1/4	76/3522	0.0835952	0.0770865	CHMP4C	1
biological_process	GO:0048608	reproductive structure development	1/4	76/3522	0.0835952	0.0770865	IGF2	1
biological_process	GO:0061458	reproductive system development	1/4	76/3522	0.0835952	0.0770865	IGF2	1
biological_process	GO:0006732	coenzyme metabolic process	1/4	78/3522	0.0857217	0.0777621	COQ2	1
biological_process	GO:0044770	cell cycle phase transition	1/4	78/3522	0.0857217	0.0777621	CHMP4C	1
biological_process	GO:0048568	embryonic organ development	1/4	79/3522	0.0867836	0.0780905	IGF2	1
biological_process	GO:0048285	organelle fission	1/4	81/3522	0.0889046	0.0787292	CHMP4C	1
biological_process	GO:0051640	organelle localization	1/4	81/3522	0.0889046	0.0787292	CHMP4C	1
molecular_function	GO:0005178	integrin binding	1/7	18/3960	0.031411	0.0793542	IGF2	1
cellular_component	GO:0090543	Flemming body	1/7	5/4190	0.00832932	0.0832932	CHMP4C	1
biological_process	GO:0051493	regulation of cytoskeleton organization	1/4	87/3522	0.0952454	0.0836802	CHMP4C	1
cellular_component	GO:0008021	synaptic vesicle	1/7	16/4190	0.0264448	0.0848795	DMXL2	1
cellular_component	GO:0031304	intrinsic component of mitochondrial inner membrane	1/7	16/4190	0.0264448	0.0848795	COQ2	1
cellular_component	GO:0031305	integral component of mitochondrial inner membrane	1/7	16/4190	0.0264448	0.0848795	COQ2	1
cellular_component	GO:0032592	integral component of mitochondrial membrane	1/7	18/4190	0.0297078	0.0848795	COQ2	1
cellular_component	GO:0098573	intrinsic component of mitochondrial membrane	1/7	18/4190	0.0297078	0.0848795	COQ2	1
biological_process	GO:0000122	negative regulation of transcription by RNA polymerase II	1/4	91/3522	0.0994541	0.0860232	IGF2	1
biological_process	GO:0045786	negative regulation of cell cycle	1/4	91/3522	0.0994541	0.0860232	CHMP4C	1
cellular_component	GO:0070382	exocytic vesicle	1/7	21/4190	0.0345848	0.086462	DMXL2	1
biological_process	GO:0040017	positive regulation of locomotion	1/4	96/3522	0.104694	0.0898592	CHMP4C	1
biological_process	GO:0061024	membrane organization	1/4	99/3522	0.107828	0.0918419	CHMP4C	1
biological_process	GO:0006325	chromatin organization	1/4	101/3522	0.109912	0.0922094	IGF2	1
biological_process	GO:0061061	muscle structure development	1/4	101/3522	0.109912	0.0922094	IGF2	1
biological_process	GO:0007346	regulation of mitotic cell cycle	1/4	105/3522	0.114069	0.0949831	CHMP4C	1
biological_process	GO:0000226	microtubule cytoskeleton organization	1/4	107/3522	0.116143	0.0959931	CHMP4C	1
biological_process	GO:0003006	developmental process involved in reproduction	1/4	111/3522	0.120278	0.0979599	IGF2	1
biological_process	GO:0051186	cofactor metabolic process	1/4	111/3522	0.120278	0.0979599	COQ2	1
biological_process	GO:0008610	lipid biosynthetic process	1/4	113/3522	0.122341	0.0989176	COQ2	1
biological_process	GO:0048598	embryonic morphogenesis	1/4	115/3522	0.124399	0.0998585	IGF2	1
biological_process	GO:0051603	proteolysis involved in cellular protein catabolic process	1/4	116/3522	0.125427	0.0999646	CHMP4C	1
biological_process	GO:0010564	regulation of cell cycle process	1/4	119/3522	0.128506	0.101692	CHMP4C	1
cellular_component	GO:0030496	midbody	1/7	29/4190	0.0474875	0.105528	CHMP4C	1
cellular_component	GO:0031301	integral component of organelle membrane	1/7	35/4190	0.0570673	0.106647	COQ2	1
cellular_component	GO:0031300	intrinsic component of organelle membrane	1/7	36/4190	0.0586559	0.106647	COQ2	1
molecular_function	GO:0017137	Rab GTPase binding	1/7	26/3960	0.0450977	0.10681	DMXL2	1
biological_process	GO:0044257	cellular protein catabolic process	1/4	128/3522	0.137693	0.107438	CHMP4C	1
biological_process	GO:0044283	small molecule biosynthetic process	1/4	128/3522	0.137693	0.107438	COQ2	1
biological_process	GO:1903047	mitotic cell cycle process	1/4	130/3522	0.139724	0.108266	CHMP4C	1
biological_process	GO:0043009	chordate embryonic development	1/4	131/3522	0.140739	0.1083	IGF2	1
biological_process	GO:0009792	embryo development ending in birth or egg hatching	1/4	134/3522	0.143777	0.10988	IGF2	1
molecular_function	GO:0008135	translation factor activity, RNA binding	1/7	31/3960	0.0535674	0.112773	EEF1D	1
molecular_function	GO:0050839	cell adhesion molecule binding	1/7	31/3960	0.0535674	0.112773	IGF2	1
cellular_component	GO:0098793	presynapse	1/7	43/4190	0.0697118	0.116186	DMXL2	1
cellular_component	GO:0030133	transport vesicle	1/7	47/4190	0.0759794	0.116891	DMXL2	1
biological_process	GO:0007017	microtubule-based process	1/4	145/3522	0.154848	0.117536	CHMP4C	1
biological_process	GO:0030163	protein catabolic process	1/4	157/3522	0.166802	0.123088	CHMP4C	1
biological_process	GO:0045892	negative regulation of transcription, DNA-templated	1/4	157/3522	0.166802	0.123088	IGF2	1
biological_process	GO:0000278	mitotic cell cycle	1/4	158/3522	0.167792	0.123088	CHMP4C	1
biological_process	GO:1902679	negative regulation of RNA biosynthetic process	1/4	158/3522	0.167792	0.123088	IGF2	1
biological_process	GO:1903507	negative regulation of nucleic acid-templated transcription	1/4	158/3522	0.167792	0.123088	IGF2	1
biological_process	GO:0070925	organelle assembly	1/4	159/3522	0.168782	0.123088	CHMP4C	1
biological_process	GO:0008284	positive regulation of cell population proliferation	1/4	165/3522	0.174701	0.125761	IGF2	1
biological_process	GO:0018193	peptidyl-amino acid modification	1/4	165/3522	0.174701	0.125761	TTLL7	1
biological_process	GO:0044087	regulation of cellular component biogenesis	1/4	168/3522	0.177648	0.127063	CHMP4C	1
biological_process	GO:0051253	negative regulation of RNA metabolic process	1/4	170/3522	0.179609	0.127647	IGF2	1
biological_process	GO:0040012	regulation of locomotion	1/4	174/3522	0.183519	0.129601	CHMP4C	1
molecular_function	GO:0016874	ligase activity	1/7	38/3960	0.0653167	0.130272	TTLL7	1
biological_process	GO:0044255	cellular lipid metabolic process	1/4	177/3522	0.186443	0.130837	COQ2	1
biological_process	GO:0044265	cellular macromolecule catabolic process	1/4	181/3522	0.190329	0.13273	CHMP4C	1
biological_process	GO:2000113	negative regulation of cellular macromolecule biosynthetic process	1/4	187/3522	0.196133	0.135927	IGF2	1
biological_process	GO:0010558	negative regulation of macromolecule biosynthetic process	1/4	189/3522	0.19806	0.136238	IGF2	1
biological_process	GO:0051726	regulation of cell cycle	1/4	190/3522	0.199022	0.136238	CHMP4C	1
biological_process	GO:0045934	negative regulation of nucleobase-containing compound metabolic process	1/4	193/3522	0.201905	0.137368	IGF2	1
biological_process	GO:0009790	embryo development	1/4	202/3522	0.210504	0.14235	IGF2	1
biological_process	GO:0031327	negative regulation of cellular biosynthetic process	1/4	206/3522	0.214304	0.143365	IGF2	1
biological_process	GO:0022402	cell cycle process	1/4	208/3522	0.216198	0.143365	CHMP4C	1
biological_process	GO:0009890	negative regulation of biosynthetic process	1/4	209/3522	0.217144	0.143365	IGF2	1
biological_process	GO:1901565	organonitrogen compound catabolic process	1/4	209/3522	0.217144	0.143365	CHMP4C	1
biological_process	GO:0000003	reproduction	1/4	212/3522	0.219977	0.143537	IGF2	1
biological_process	GO:0022414	reproductive process	1/4	212/3522	0.219977	0.143537	IGF2	1
biological_process	GO:0009057	macromolecule catabolic process	1/4	222/3522	0.229365	0.148793	CHMP4C	1
biological_process	GO:0007010	cytoskeleton organization	1/4	226/3522	0.233097	0.150339	CHMP4C	1
biological_process	GO:0006508	proteolysis	1/4	228/3522	0.234957	0.150668	CHMP4C	1
cellular_component	GO:0099503	secretory vesicle	1/7	70/4190	0.11132	0.154446	DMXL2	1
cellular_component	GO:0005739	mitochondrion	2/7	360/4190	0.115834	0.154446	COQ2/ABCE1	2
biological_process	GO:0010629	negative regulation of gene expression	1/4	236/3522	0.242366	0.154531	IGF2	1
molecular_function	GO:0008083	growth factor activity	1/7	51/3960	0.0868055	0.154646	IGF2	1
molecular_function	GO:0005179	hormone activity	1/7	54/3960	0.0917038	0.154646	IGF2	1
molecular_function	GO:0017016	Ras GTPase binding	1/7	57/3960	0.0965796	0.154646	DMXL2	1
molecular_function	GO:0031267	small GTPase binding	1/7	59/3960	0.0998177	0.154646	DMXL2	1
molecular_function	GO:0016887	ATPase activity	1/7	61/3960	0.103046	0.154646	ABCE1	1
molecular_function	GO:0005524	ATP binding	2/7	328/3960	0.108776	0.154646	ABCE1/TTLL7	2
molecular_function	GO:0032559	adenyl ribonucleotide binding	2/7	333/3960	0.111639	0.154646	ABCE1/TTLL7	2
molecular_function	GO:0030554	adenyl nucleotide binding	2/7	334/3960	0.112215	0.154646	ABCE1/TTLL7	2
molecular_function	GO:0015631	tubulin binding	1/7	68/3960	0.114266	0.154646	TTLL7	1
biological_process	GO:0006629	lipid metabolic process	1/4	244/3522	0.24972	0.158315	COQ2	1
molecular_function	GO:0004857	enzyme inhibitor activity	1/7	74/3960	0.123788	0.161755	ABCE1	1
biological_process	GO:0006357	regulation of transcription by RNA polymerase II	1/4	254/3522	0.258838	0.163169	IGF2	1
biological_process	GO:0007049	cell cycle	1/4	265/3522	0.268771	0.168479	CHMP4C	1
biological_process	GO:0045595	regulation of cell differentiation	1/4	272/3522	0.27504	0.171445	IGF2	1
biological_process	GO:0006366	transcription by RNA polymerase II	1/4	275/3522	0.277714	0.17215	IGF2	1
cellular_component	GO:0005743	mitochondrial inner membrane	1/7	89/4190	0.139635	0.172889	COQ2	1
cellular_component	GO:0019866	organelle inner membrane	1/7	94/4190	0.146956	0.172889	COQ2	1
molecular_function	GO:0051020	GTPase binding	1/7	83/3960	0.137905	0.174196	DMXL2	1
biological_process	GO:0031399	regulation of protein modification process	1/4	282/3522	0.283926	0.175028	IGF2	1
biological_process	GO:0040011	locomotion	1/4	284/3522	0.285693	0.17515	CHMP4C	1
molecular_function	GO:0008144	drug binding	2/7	386/3960	0.143339	0.175219	ABCE1/TTLL7	2
molecular_function	GO:0098772	molecular function regulator	2/7	394/3960	0.148317	0.175639	IGF2/ABCE1	2
biological_process	GO:0042127	regulation of cell population proliferation	1/4	289/3522	0.290097	0.176878	IGF2	1
biological_process	GO:0051172	negative regulation of nitrogen compound metabolic process	1/4	313/3522	0.310952	0.188564	IGF2	1
biological_process	GO:0051649	establishment of localization in cell	1/4	331/3522	0.32629	0.196795	CHMP4C	1
biological_process	GO:0031324	negative regulation of cellular metabolic process	1/4	342/3522	0.335536	0.200207	IGF2	1
biological_process	GO:1901575	organic substance catabolic process	1/4	342/3522	0.335536	0.200207	CHMP4C	1
molecular_function	GO:0035639	purine ribonucleoside triphosphate binding	2/7	450/3960	0.184345	0.20172	ABCE1/TTLL7	2
molecular_function	GO:0032555	purine ribonucleotide binding	2/7	457/3960	0.188976	0.20172	ABCE1/TTLL7	2
molecular_function	GO:0017076	purine nucleotide binding	2/7	458/3960	0.18964	0.20172	ABCE1/TTLL7	2
molecular_function	GO:0032553	ribonucleotide binding	2/7	461/3960	0.191634	0.20172	ABCE1/TTLL7	2
biological_process	GO:0008283	cell population proliferation	1/4	349/3522	0.34137	0.202513	IGF2	1
biological_process	GO:0010605	negative regulation of macromolecule metabolic process	1/4	351/3522	0.34303	0.202513	IGF2	1
biological_process	GO:0044248	cellular catabolic process	1/4	356/3522	0.347166	0.203876	CHMP4C	1
biological_process	GO:0051704	multi-organism process	1/4	365/3522	0.354561	0.207128	CHMP4C	1
cellular_component	GO:0031966	mitochondrial membrane	1/7	129/4190	0.196726	0.218585	COQ2	1
biological_process	GO:0032268	regulation of cellular protein metabolic process	1/4	392/3522	0.37637	0.218724	IGF2	1
biological_process	GO:0009892	negative regulation of metabolic process	1/4	396/3522	0.379553	0.219431	IGF2	1
cellular_component	GO:0005740	mitochondrial envelope	1/7	146/4190	0.219988	0.219988	COQ2	1
cellular_component	GO:0045202	synapse	1/7	146/4190	0.219988	0.219988	DMXL2	1
biological_process	GO:0009056	catabolic process	1/4	404/3522	0.385883	0.22194	CHMP4C	1
biological_process	GO:0009653	anatomical structure morphogenesis	1/4	415/3522	0.394508	0.224585	IGF2	1
biological_process	GO:0050793	regulation of developmental process	1/4	415/3522	0.394508	0.224585	IGF2	1
molecular_function	GO:0042803	protein homodimerization activity	1/7	139/3960	0.221445	0.2268	CHMP4C	1
biological_process	GO:0051246	regulation of protein metabolic process	1/4	429/3522	0.405353	0.229588	IGF2	1
biological_process	GO:0051641	cellular localization	1/4	457/3522	0.426605	0.240405	CHMP4C	1
molecular_function	GO:0044877	protein-containing complex binding	1/7	159/3960	0.249549	0.243332	IGF2	1
molecular_function	GO:0048018	receptor ligand activity	1/7	163/3960	0.255064	0.243332	IGF2	1
molecular_function	GO:0030545	receptor regulator activity	1/7	168/3960	0.261909	0.243332	IGF2	1
molecular_function	GO:0008092	cytoskeletal protein binding	1/7	169/3960	0.263272	0.243332	TTLL7	1
molecular_function	GO:0030234	enzyme regulator activity	1/7	177/3960	0.274094	0.247303	ABCE1	1
biological_process	GO:0006355	regulation of transcription, DNA-templated	1/4	482/3522	0.445094	0.24789	IGF2	1
biological_process	GO:1903506	regulation of nucleic acid-templated transcription	1/4	483/3522	0.445824	0.24789	IGF2	1
biological_process	GO:2001141	regulation of RNA biosynthetic process	1/4	484/3522	0.446553	0.24789	IGF2	1
molecular_function	GO:0017111	nucleoside-triphosphatase activity	1/7	201/3960	0.305749	0.265589	ABCE1	1
molecular_function	GO:0016462	pyrophosphatase activity	1/7	213/3960	0.321127	0.265589	ABCE1	1
molecular_function	GO:0016817	hydrolase activity, acting on acid anhydrides	1/7	214/3960	0.322395	0.265589	ABCE1	1
molecular_function	GO:0016818	hydrolase activity, acting on acid anhydrides, in phosphorus-containing anhydrides	1/7	214/3960	0.322395	0.265589	ABCE1	1
cellular_component	GO:0031967	organelle envelope	1/7	211/4190	0.303688	0.27608	COQ2	1
cellular_component	GO:0031975	envelope	1/7	211/4190	0.303688	0.27608	COQ2	1
molecular_function	GO:0046983	protein dimerization activity	1/7	243/3960	0.358302	0.288888	CHMP4C	1
cellular_component	GO:0005615	extracellular space	1/7	251/4190	0.351269	0.304642	IGF2	1
cellular_component	GO:0031410	cytoplasmic vesicle	1/7	277/4190	0.380678	0.304642	DMXL2	1
cellular_component	GO:0097708	intracellular vesicle	1/7	278/4190	0.381786	0.304642	DMXL2	1
cellular_component	GO:0031982	vesicle	1/7	291/4190	0.396035	0.304642	DMXL2	1
molecular_function	GO:0003723	RNA binding	1/7	274/3960	0.394869	0.311738	EEF1D	1
cellular_component	GO:0031090	organelle membrane	1/7	350/4190	0.457223	0.338683	COQ2	1
molecular_function	GO:0019899	enzyme binding	1/7	335/3960	0.461635	0.353797	DMXL2	1
molecular_function	GO:0005102	signaling receptor binding	1/7	340/3960	0.466816	0.353797	IGF2	1
molecular_function	GO:0042802	identical protein binding	1/7	352/3960	0.479076	0.35597	CHMP4C	1

## Sheet: KEGG_BB_F vs. BB_L
Table S5 Target genes of DELs KEGG enrichment analysis in the different phases of genotype BB
ID	Description	GeneRatio	BgRatio	pvalue	qvalue	geneID	Count
oas05012	Parkinson disease	3/17	272/9030	0.0134397	0.174762	DRD2/NDUFA4/NDUFA6	3
oas04061	Viral protein interaction with cytokine and cytokine receptor	2/17	99/9030	0.0145383	0.174762	LOC101113771/LOC101114285	2
oas05020	Prion disease	3/17	287/9030	0.0155234	0.174762	HSPA8/NDUFA4/NDUFA6	3
oas04620	Toll-like receptor signaling pathway	2/17	119/9030	0.0205834	0.174762	LOC101113771/LOC101114285	2
oas05145	Toxoplasmosis	2/17	126/9030	0.0229099	0.174762	HSPA8/LOC101117707	2
oas04060	Cytokine-cytokine receptor interaction	3/17	358/9030	0.0277944	0.174762	IL31RA/LOC101113771/LOC101114285	3
oas04723	Retrograde endocannabinoid signaling	2/17	150/9030	0.0316638	0.174762	NDUFA4/NDUFA6	2
oas00190	Oxidative phosphorylation	2/17	151/9030	0.0320536	0.174762	NDUFA4/NDUFA6	2
oas00532	Glycosaminoglycan biosynthesis - chondroitin sulfate / dermatan sulfate	1/17	20/9030	0.0370247	0.174762	B3GALT6	1
oas04932	Non-alcoholic fatty liver disease	2/17	165/9030	0.0377105	0.174762	NDUFA4/NDUFA6	2
oas00900	Terpenoid backbone biosynthesis	1/17	22/9030	0.0406553	0.174762	RCE1	1
oas00534	Glycosaminoglycan biosynthesis - heparan sulfate / heparin	1/17	24/9030	0.0442731	0.174762	B3GALT6	1
oas04062	Chemokine signaling pathway	2/17	193/9030	0.0500799	0.182477	LOC101113771/LOC101114285	2
oas05415	Diabetic cardiomyopathy	2/17	228/9030	0.0673195	0.227773	NDUFA4/NDUFA6	2
oas04714	Thermogenesis	2/17	253/9030	0.080696	0.245459	NDUFA4/NDUFA6	2
oas05163	Human cytomegalovirus infection	2/17	257/9030	0.0829107	0.245459	LOC101113771/LOC101114285	2
oas05030	Cocaine addiction	1/17	50/9030	0.0901506	0.251194	DRD2	1
oas00330	Arginine and proline metabolism	1/17	54/9030	0.097022	0.255321	OAT	1
oas04213	Longevity regulating pathway - multiple species	1/17	63/9030	0.112304	0.262577	HSPA8	1
oas05016	Huntington disease	2/17	321/9030	0.120746	0.262577	NDUFA4/NDUFA6	2
oas05134	Legionellosis	1/17	70/9030	0.124022	0.262577	HSPA8	1
oas04623	Cytosolic DNA-sensing pathway	1/17	72/9030	0.127343	0.262577	LOC101114285	1
oas04742	Taste transduction	1/17	82/9030	0.143771	0.262577	ENTPD2	1
oas00140	Steroid hormone biosynthesis	1/17	87/9030	0.151876	0.262577	LOC101105651	1
oas04610	Complement and coagulation cascades	1/17	88/9030	0.153488	0.262577	CD59	1
oas04540	Gap junction	1/17	92/9030	0.159908	0.262577	DRD2	1
oas05010	Alzheimer disease	2/17	393/9030	0.167526	0.262577	NDUFA4/NDUFA6	2
oas04512	ECM-receptor interaction	1/17	97/9030	0.167869	0.262577	LOC101117707	1
oas05014	Amyotrophic lateral sclerosis	2/17	396/9030	0.169548	0.262577	NDUFA4/NDUFA6	2
oas04612	Antigen processing and presentation	1/17	99/9030	0.171033	0.262577	HSPA8	1
oas05222	Small cell lung cancer	1/17	100/9030	0.172611	0.262577	LOC101117707	1
oas05323	Rheumatoid arthritis	1/17	106/9030	0.182019	0.262577	LOC101113771	1
oas04064	NF-kappa B signaling pathway	1/17	110/9030	0.188236	0.262577	LOC101114285	1
oas04640	Hematopoietic cell lineage	1/17	115/9030	0.195943	0.262577	CD59	1
oas05146	Amoebiasis	1/17	115/9030	0.195943	0.262577	LOC101117707	1
oas05142	Chagas disease	1/17	118/9030	0.200535	0.262577	LOC101113771	1
oas04726	Serotonergic synapse	1/17	121/9030	0.205102	0.262577	LOC101105651	1
oas04728	Dopaminergic synapse	1/17	130/9030	0.218655	0.271239	DRD2	1
oas00230	Purine metabolism	1/17	137/9030	0.229046	0.271239	ENTPD2	1
oas04915	Estrogen signaling pathway	1/17	137/9030	0.229046	0.271239	HSPA8	1
oas05022	Pathways of neurodegeneration - multiple diseases	2/17	499/9030	0.241182	0.278645	NDUFA4/NDUFA6	2
oas04261	Adrenergic signaling in cardiomyocytes	1/17	151/9030	0.249439	0.281323	KCNE1	1
oas05162	Measles	1/17	164/9030	0.26792	0.295138	HSPA8	1
oas03040	Spliceosome	1/17	171/9030	0.277693	0.298129	HSPA8	1
oas04141	Protein processing in endoplasmic reticulum	1/17	175/9030	0.283222	0.298129	HSPA8	1
oas04510	Focal adhesion	1/17	211/9030	0.331224	0.331941	LOC101117707	1
oas04015	Rap1 signaling pathway	1/17	214/9030	0.335085	0.331941	DRD2	1
oas05206	MicroRNAs in cancer	1/17	215/9030	0.336367	0.331941	MIR107	1
oas05034	Alcoholism	1/17	222/9030	0.345277	0.33378	DRD2	1
oas04024	cAMP signaling pathway	1/17	235/9030	0.361527	0.342499	DRD2	1
oas03010	Ribosome	1/17	259/9030	0.390534	0.36111	RPL38	1
oas04144	Endocytosis	1/17	264/9030	0.396418	0.36111	HSPA8	1
oas04010	MAPK signaling pathway	1/17	300/9030	0.437237	0.390778	HSPA8	1
oas05171	Coronavirus disease - COVID-19	1/17	364/9030	0.503464	0.434033	RPL38	1
oas04080	Neuroactive ligand-receptor interaction	1/17	370/9030	0.509281	0.434033	DRD2	1
oas05165	Human papillomavirus infection	1/17	374/9030	0.513124	0.434033	LOC101117707	1
oas04151	PI3K-Akt signaling pathway	1/17	389/9030	0.527283	0.438185	LOC101117707	1

## Sheet: KEGG_BB_F vs. WW_F
Table S5 Target genes of DELs KEGG enrichment analysis in the different genotypes of follicular phase
ID	Description	GeneRatio	BgRatio	pvalue	qvalue	geneID	Count
oas04061	Viral protein interaction with cytokine and cytokine receptor	2/12	99/9030	0.00731095	0.203918	LOC101113771/LOC101114285	2
oas04620	Toll-like receptor signaling pathway	2/12	119/9030	0.0104264	0.203918	LOC101113771/LOC101114285	2
oas00130	Ubiquinone and other terpenoid-quinone biosynthesis	1/12	11/9030	0.0145292	0.203918	COQ2	1
oas04062	Chemokine signaling pathway	2/12	193/9030	0.0260535	0.266497	LOC101113771/LOC101114285	2
oas05163	Human cytomegalovirus infection	2/12	257/9030	0.0441275	0.266497	LOC101113771/LOC101114285	2
oas05012	Parkinson disease	2/12	272/9030	0.0488968	0.266497	NDUFA4/TH	2
oas00350	Tyrosine metabolism	1/12	42/9030	0.0544404	0.266497	TH	1
oas00790	Folate biosynthesis	1/12	43/9030	0.0557028	0.266497	TH	1
oas00970	Aminoacyl-tRNA biosynthesis	1/12	44/9030	0.0569637	0.266497	SARS2	1
oas05030	Cocaine addiction	1/12	50/9030	0.0644967	0.271565	TH	1
oas04060	Cytokine-cytokine receptor interaction	2/12	358/9030	0.0795854	0.296836	LOC101113771/LOC101114285	2
oas05031	Amphetamine addiction	1/12	70/9030	0.0892099	0.296836	TH	1
oas04623	Cytosolic DNA-sensing pathway	1/12	72/9030	0.091648	0.296836	LOC101114285	1
oas04917	Prolactin signaling pathway	1/12	89/9030	0.112132	0.323767	TH	1
oas05323	Rheumatoid arthritis	1/12	106/9030	0.132191	0.323767	LOC101113771	1
oas04928	Parathyroid hormone synthesis, secretion and action	1/12	107/9030	0.133358	0.323767	MAFB	1
oas04064	NF-kappa B signaling pathway	1/12	110/9030	0.13685	0.323767	LOC101114285	1
oas04670	Leukocyte transendothelial migration	1/12	118/9030	0.1461	0.323767	CDH5	1
oas05142	Chagas disease	1/12	118/9030	0.1461	0.323767	LOC101113771	1
oas04728	Dopaminergic synapse	1/12	130/9030	0.159804	0.326933	TH	1
oas05418	Fluid shear stress and atherosclerosis	1/12	146/9030	0.177762	0.326933	CDH5	1
oas04723	Retrograde endocannabinoid signaling	1/12	150/9030	0.182197	0.326933	NDUFA4	1
oas00190	Oxidative phosphorylation	1/12	151/9030	0.183302	0.326933	NDUFA4	1
oas01240	Biosynthesis of cofactors	1/12	165/9030	0.198631	0.326933	COQ2	1
oas04932	Non-alcoholic fatty liver disease	1/12	165/9030	0.198631	0.326933	NDUFA4	1
oas04514	Cell adhesion molecules	1/12	168/9030	0.201881	0.326933	CDH5	1
oas05225	Hepatocellular carcinoma	1/12	185/9030	0.220072	0.330238	IGF2	1
oas04217	Necroptosis	1/12	187/9030	0.222187	0.330238	CHMP4C	1
oas04621	NOD-like receptor signaling pathway	1/12	192/9030	0.227451	0.330238	GSDMD	1
oas05205	Proteoglycans in cancer	1/12	220/9030	0.256333	0.337354	IGF2	1
oas05034	Alcoholism	1/12	222/9030	0.258358	0.337354	TH	1
oas04613	Neutrophil extracellular trap formation	1/12	227/9030	0.263397	0.337354	GSDMD	1
oas05415	Diabetic cardiomyopathy	1/12	228/9030	0.264401	0.337354	NDUFA4	1
oas04014	Ras signaling pathway	1/12	237/9030	0.273382	0.338458	IGF2	1
oas04714	Thermogenesis	1/12	253/9030	0.2891	0.338458	NDUFA4	1
oas03010	Ribosome	1/12	259/9030	0.294913	0.338458	RPL38	1
oas04144	Endocytosis	1/12	264/9030	0.299725	0.338458	CHMP4C	1
oas05132	Salmonella infection	1/12	270/9030	0.305458	0.338458	GSDMD	1
oas05020	Prion disease	1/12	287/9030	0.321471	0.347067	NDUFA4	1
oas04010	MAPK signaling pathway	1/12	300/9030	0.333487	0.351039	IGF2	1
oas05016	Huntington disease	1/12	321/9030	0.352486	0.361988	NDUFA4	1
oas05171	Coronavirus disease - COVID-19	1/12	364/9030	0.389848	0.389576	RPL38	1
oas04151	PI3K-Akt signaling pathway	1/12	389/9030	0.410652	0.389576	IGF2	1
oas05010	Alzheimer disease	1/12	393/9030	0.413919	0.389576	NDUFA4	1
oas05014	Amyotrophic lateral sclerosis	1/12	396/9030	0.416359	0.389576	NDUFA4	1
oas05022	Pathways of neurodegeneration - multiple diseases	1/12	499/9030	0.494687	0.452803	NDUFA4	1
