# Supplementary material for: Transcriptome Analysis Reveals Differentially Expressed Genes and Long Non-coding RNAs Associated With Fecundity in Sheep Hypothalamus With Different FecB Genotypes
Source: Front Cell Dev Biol. 2021 May 20;9:633747. doi: 10.3389/fcell.2021.633747 (PMC8172604; doi:10.3389/fcell.2021.633747)
Supplement: Supplementary Table 6 — The lncRNA-mRNA network. [file Table_6.XLSX]

## Sheet: BB_F vs. BB_L
Table S6 The lncRNAs-mRNAs network in the different phases of genotype BB..xlsx
LncRNA	Up/Down	Type	Cis/Trans	Distance	Correlation	Target	Up/Down	Biotype
LOC101114032	up	lncRNA	cis	17136	Null	LOC101110524	up	protein_coding
LOC101114032	up	lncRNA	cis	7509	Null	LOC101113771	up	protein_coding
LOC101114032	up	lncRNA	cis	33483	Null	LOC101114285	up	protein_coding
LOC105603231	down	lncRNA	cis	4249	Null	CLMN	down	protein_coding
MSTRG.103040	up	linc	cis	1134	Null	LHX1	up	protein_coding
MSTRG.106067	down	antisense	Cis	16643	Null	WNT9B	up	protein_coding
MSTRG.107176	down	linc	cis	1369	Null	RPL38	up	protein_coding
MSTRG.107176	down	linc	cis	8543	Null	TTYH2	down	protein_coding
MSTRG.115548	down	linc	cis	6293	Null	CSTL1	down	protein_coding
MSTRG.115548	down	linc	cis	36710	Null	GZF1	up	protein_coding
MSTRG.115548	down	linc	cis	55	Null	NAPB	up	protein_coding
MSTRG.126448	down	linc	Cis	43245	Null	DRD2	down	protein_coding
MSTRG.127199	up	linc	Cis	8690	Null	CLMP	down	protein_coding
MSTRG.127199	up	linc	Cis	1302	Null	HSPA8	up	protein_coding
MSTRG.127199	up	linc	Cis	3963	Null	LOC105602218	up	pseudogene
MSTRG.130613	up	linc	Cis	42569	Null	LOC101104427	up	pseudogene
MSTRG.130613	up	linc	Cis	14605	Null	LOC101105187	up	pseudogene
MSTRG.130613	up	linc	Cis	715	Null	LOC101105440	down	pseudogene
MSTRG.130613	up	linc	Cis	39010	Null	LOC101106202	up	pseudogene
MSTRG.131437	up	linc	Cis	51	Null	FCHO2	up	protein_coding
MSTRG.131437	up	linc	Cis	38179	Null	TNPO1	up	protein_coding
MSTRG.149633	up	antisense	Cis	46459	Null	C19H3orf62	up	protein_coding
MSTRG.149633	up	antisense	Cis	18590	Null	CCDC36	down	protein_coding
MSTRG.149633	up	antisense	Cis	84	Null	KLHDC8B	down	protein_coding
MSTRG.149633	up	antisense	Cis	21241	Null	LAMB2	down	protein_coding
MSTRG.149633	up	antisense	Cis	4023	Null	LOC101117707	down	protein_coding
MSTRG.149633	up	antisense	Cis	9495	Null	LOC105603543	down	protein_coding
MSTRG.149633	up	antisense	Cis	14840	Null	LOC106991782	down	protein_coding
MSTRG.149633	up	antisense	Cis	35451	Null	USP19	up	protein_coding
MSTRG.155714	down	linc	Cis	55	Null	LOC101114987	up	protein_coding
MSTRG.155720	down	linc	Cis	39961	Null	LOC101114987	up	protein_coding
MSTRG.158343	down	antisense	cis	23462	Null	LRFN4	up	protein_coding
MSTRG.158343	down	antisense	cis	10247	Null	RCE1	up	protein_coding
MSTRG.159579	down	antisense	cis	41652	Null	MIR107	down	miRNA
MSTRG.161791	down	linc	cis	7947	Null	OAT	up	protein_coding
MSTRG.51979	down	linc	cis	331	Null	LOC101105651	up	protein_coding
MSTRG.51979	down	linc	cis	5984	Null	LOC101114261	down	protein_coding
MSTRG.51979	down	linc	cis	32731	Null	NDUFA6	up	protein_coding
MSTRG.51979	down	linc	cis	43425	Null	SMDT1	up	protein_coding
MSTRG.53708	down	linc	cis	1626	Null	NDUFA4	down	protein_coding
MSTRG.81769	down	antisense	Cis	23339	Null	CTXN2	up	protein_coding
MSTRG.81769	down	antisense	Cis	10247	Null	MYEF2	up	protein_coding
MSTRG.8940	up	linc	Cis	36819	Null	C1H21orf140	up	protein_coding
MSTRG.8940	up	linc	Cis	20128	Null	KCNE1	up	protein_coding
MSTRG.8940	up	linc	Cis	22986	Null	SMIM11A	up	protein_coding
LOC105616860	down	lncRNA	Trans	Null	-0.951049	IRX6	up	protein_coding
MSTRG.100796	down	linc	trans	Null	0.953888	LOC106990808	down	protein_coding
MSTRG.103040	up	linc	trans	Null	0.979021	SGSM1	up	protein_coding
MSTRG.106067	down	antisense	trans	Null	0.965035	LOC101121199	down	protein_coding
MSTRG.115548	down	linc	trans	Null	0.958042	LOC105616415	down	protein_coding
MSTRG.155682	down	linc	trans	Null	-0.951049	CD59	up	protein_coding
MSTRG.155906	down	linc	Trans	Null	-0.965035	B3GALT6	up	protein_coding
MSTRG.155927	down	linc	Trans	Null	-0.951049	DDX47	up	protein_coding
MSTRG.156024	down	linc	trans	Null	-0.958042	IL31RA	up	protein_coding
MSTRG.24206	down	linc	Trans	Null	0.993007	ENTPD2	down	protein_coding
MSTRG.26562	down	linc	trans	Null	0.951049	SYNE3	down	protein_coding
MSTRG.47683	up	antisense	Trans	Null	0.979021	BAG5	up	protein_coding
MSTRG.53708	down	linc	trans	Null	-0.965035	FERMT2	up	protein_coding

## Sheet: BB_F vs. WW_F
Table S6 The lncRNAs-mRNAs network in the different genotypes of follicular phase.xlsx
LncRNA	Up/Down	Type	Cis/Trans	Distance	Correlation	Target	Up/Down	Biotype
LOC101114032	up	lncRNA	Cis	17136	Null	LOC101110524	down	protein_coding
LOC101114032	up	lncRNA	Cis	29881	Null	LOC101113771	down	protein_coding
LOC101114032	up	lncRNA	Cis	33483	Null	LOC101114285	up	protein_coding
LOC105609532	down	lncRNA	Cis	44317	Null	COQ2	down	protein_coding
LOC105609532	down	lncRNA	Cis	7536	Null	LOC101118024	down	protein_coding
LOC106991919	down	lncRNA	cis	27018	Null	ZDHHC14	down	protein_coding
MSTRG.107176	down	linc	cis	1369	Null	RPL38	down	misc_RNA
MSTRG.107176	down	linc	cis	8543	Null	TTYH2	down	protein_coding
MSTRG.107179	down	antisense	cis	394	Null	RPL38	down	misc_RNA
MSTRG.107179	down	antisense	cis	14503	Null	TTYH2	down	protein_coding
MSTRG.158700	down	linc	cis	704	Null	IGF2	down	protein_coding
MSTRG.158700	down	linc	cis	35664	Null	TH	down	protein_coding
MSTRG.36380	up	antisense	Cis	36738	Null	C2H1orf64	up	protein_coding
MSTRG.36380	up	antisense	Cis	4821	Null	FAM131C	down	protein_coding
MSTRG.53708	down	linc	cis	1626	Null	NDUFA4	down	protein_coding
MSTRG.92101	down	linc	cis	9540	Null	EEF1D	down	protein_coding
MSTRG.92101	down	linc	cis	-1946	Null	GSDMD	down	protein_coding
MSTRG.92101	down	linc	cis	5730	Null	LOC101113505	down	protein_coding
MSTRG.92101	down	linc	cis	7911	Null	LOC106991335	down	protein_coding
MSTRG.92101	down	linc	cis	123	Null	MROH6	down	protein_coding
MSTRG.92101	down	linc	cis	27345	Null	PYCRL	down	protein_coding
MSTRG.92101	down	linc	cis	24801	Null	TIGD5	down	protein_coding
MSTRG.92101	down	linc	cis	37379	Null	TSTA3	down	pseudogene
LOC106991919	down	lncRNA	trans	Null	-0.951049	ABCE1	down	protein_coding
MSTRG.121080	down	linc	Trans	Null	0.9574	ADGRL1	down	protein_coding
LOC106991919	down	lncRNA	trans	Null	0.958042	ARHGEF7	down	protein_coding
MSTRG.158700	down	linc	trans	Null	0.958042	CDH5	down	tRNA
MSTRG.68756	up	linc	Trans	Null	0.972	CHD9	down	protein_coding
MSTRG.92101	down	linc	trans	Null	0.951049	CHMP4C	up	misc_RNA
MSTRG.68756	up	linc	Trans	Null	0.951	COG6	down	protein_coding
MSTRG.68756	up	linc	Trans	Null	-0.972	CSTB	down	pseudogene
MSTRG.68756	up	linc	Trans	Null	0.951	DMXL2	down	pseudogene
MSTRG.53708	down	linc	trans	Null	-0.965035	FERMT2	down	protein_coding
MSTRG.121106	down	linc	Trans	Null	0.9789	IGLON5	down	pseudogene
MSTRG.107179	down	antisense	trans	Null	0.958042	IPO4	up	protein_coding
MSTRG.159160	down	linc	trans	Null	0.965035	MAFB	down	pseudogene
MSTRG.159160	down	linc	trans	Null	0.951049	MFAP4	down	protein_coding
MSTRG.121106	down	linc	Trans	Null	0.9578	MPND	down	protein_coding
MSTRG.121106	down	linc	Trans	Null	-0.9578	RLIM	down	protein_coding
MSTRG.68756	up	linc	Trans	Null	-0.951	SARS2	down	protein_coding
MSTRG.158700	down	linc	trans	27345	-0.951049	TTLL7	up	protein_coding
MSTRG.23768	down	antisense	trans	Null	0.951049	TUBA3E	down	protein_coding
