# Supplementary material for: Transcriptome Analysis Reveals Differentially Expressed Genes and Long Non-coding RNAs Associated With Fecundity in Sheep Hypothalamus With Different FecB Genotypes
Source: Front Cell Dev Biol. 2021 May 20;9:633747. doi: 10.3389/fcell.2021.633747 (PMC8172604; doi:10.3389/fcell.2021.633747)
Supplement: Supplementary Table 7 — Primer sequence and product size of mRNAs and lncRNAs for RT-qPCR. [file Table_7.XLSX]

## Sheet: Sheet1
Genes and lncRNAs	Primer (5' -3')	Product size (bp)
PRL	5' CCCCTGAAGACAAAGAACAAG 3' 5' CGATAGAATAGCATCTGGGACT 3'	149
ADCY1	5' GAGCGGGATGACATGGAGAAA 3' 5' TTGCGAGGGTTGGACATTAGG 3'	104
MSTRG.126448	5' GGTAACCAGCCTCCAAGATGA 3' 5' TCCACAGAGCTGCTTGAACAT 3'	247
MSTRG.117313	5' CTGGTGCTGGGATAGATTGAA 3' 5' CACCCTGCCCATTACCAAGTC 3'	126
FKBP5	5' CAGGCGGTGATTCAGTATGGG 3' 5' GAAGGCAGCAAGCAGAAACGA 3'	105
KITLG	5' GATAAGTGAGATGGTGGAACA 3' 5' TCTGGGCTCTTAGATGATTTT 3'	186
MSTRG.111494	5' GGGAGTTACGTTTGTGAATGA 3' 5' CCTATGAGGATATGAGGTGGTT 3'	267
MSTRG.10496	5' CCCGCTACCCTGGGAATAAGA 3' 5' CAGAGGTCAGAGGAGGATGGA 3'	111
SRP14	5' AAGGAAGGGTTCTGTGGAGGG 3' 5' CCATGTTAGCTCGCAATAGGT 3'	152
DCTN4	5' AAACTGGCACGGCGTAGAAAC 3' 5' AAGCACAGACTGGCTGGAAAT 3'	283
MSTRG.101982	5' GGGGTAGAGGCAAGGGAACAG 3' 5' TTGGGAGCCAGCGTGAGGAAC 3'	115
MSTRG.180413	5' CGTCGGCGATGGGTTGAAGTA 3' 5' TAAGGTGGCAGAGCCCGGTAA 3'	229
TCF7L2	5' AGCAAAGGTTGTAGCCGAGTG 3' 5' AAGTGAAAGGCAAGGATTTAGGA 3'	262
ATG4C	5' ATGCTATTGGCTCAAGGACTC 3' 5' GATGCTTCAAATGATGCGGTA 3'	140
MSTRG.158155	5' GGACGCAAACATACAAGA 3' 5' CTAACTTCCGCACCACCA 3'	165
MSTRG.64577	5' GTCAAAATCTGCGAACTCCAT 3' 5' AGCCTCCTGCATCACTACCTC 3'	237
β-actin	5' CCAACCGTGAGAAGATGACC 3' 5' CCCGAGGCGTACAGGGACAG 3'	97
