# Supplementary material for: Transcriptome Analysis Reveals Differentially Expressed Genes and Long Non-coding RNAs Associated With Fecundity in Sheep Hypothalamus With Different FecB Genotypes
Source: Front Cell Dev Biol. 2021 May 20;9:633747. doi: 10.3389/fcell.2021.633747 (PMC8172604; doi:10.3389/fcell.2021.633747)
Supplement: Supplementary Table 8 — The sequence of DE lncRNAs. [file Table_8.XLSX]

## Sheet: known lncRNAs
Table S8 The sequence of DELs
lncRNA_ID	Sequence
LOC105607367	GTGCCGAGAATCTGCCggtgggggcggggaaggggaAGTCTCTTGAACTGGGATCTGGAC CCCTGGGCTCGAGGGACCCATCACTGCGAGATGAGTGCTCCTGGGTGAGTGAAGGAGGGG ACCTTGTTCGTACCCAGGTACCCACTTCCACCCCCTACTGATCTTAACGGAGCCGAAGAT TGCCGGACACTTGGAAACCAGGATCGCGACCTCTGAGTCCTTCCCCTCTTGTCAGCCGAA ATGTGTTTTCCAAGTTCATCACTCATAATGTATGACTGCCTATTCAAGCCCGGCCCGACA AAAGCGTAAAAGCTAAACAAGCAACACTGAACAATGGGCGAATTACCTCTCATTTTCCTC CGCTCTTTTCCTTAAACGTCGTCGTTtgattta…
LOC105616860	ctgactcaaagaacatgaatttgagccaactctgggagatagtgaaggatagggaagtct aaggtgctgcagtccagggggtcgcaaagagtaggacacggcttagcaactgaaaaacaa cactcATGAGGAATCAGCCCTTTCAGTCACTGCTTGCCACTCGGTTGGGCCCTGCAGGAA AGGAGGACAGACACGATGGGGTGGGTTGGAGTCTGTCTGCACTACGCCAGAACAGTGTGT TCAGGGCTAAATAGAGAACAAGAGGCCACAGTGGaaaatgcactggagaagggagcccAC ACCTTGGCcactggaaaagaaggaaagcggTCAGGTTTGGTGATCCTGGGACCTGTGGCA GGAGGGAAGTGTCAGAGCACAAAGCACTTCACC…
LOC105609532	tgagagggaaataaagtttattagagtgggagacactgttagaacagcaggccagctcaa gggagagctGACGTTGAACAGGGGTTCTTAGCAAACTCTTAGTGAACAGGGTCCACTTTT ATAGCCATGTACAAGGAGTGGGATAAGGGTCTtgtgggtcatttgctgattggatgaggc atgtaTCCTGGGTAGGGGAAAGAGTAAAGAATAAAGAGTAAAaaataccttctccctatg gggtagcaggggagacaggttatactgctcaggaggacctgaaatctattaatagttaca acatgggggagggaaggatgataagggtctggtttttccattcctgcattccaagaccct cctgggttttatctgctcttttgtcCTTGGGTC…
LOC101114032	ACGCCAAACACCATCCTGTGTTTCAGGACGACAGGAACTTGGATTCTGCCCAGAGGTGCC CAAAGGTACTCTGGGAATGTGTGTTGAACTGTGCTCAGGAGATGATTCCTGTCCTGAGGG AATGAAATGCTGCAGCAATGGGTGTGGTCACGTCTGCAAAACTGCTGTCTTCAGAaaGGT TGGCTCTGGTGGCCGTGGGAAAGCTGGACTGGACAGTTATTGAGCATGCCTGAAGAACAG CACCTGAAGATTTCTTATGAATCCACGAATTCGATGCTTGGCATAACAAGACTTCCATAT CCATTGCTTGCTCTTTCCTTTGCCTGGAATTGTAGCCCTGGGGGATAAAGATCTAAAATG GTGCAGGGGCTGCTTTCTAAAAAAACTTGTGTT…
LOC105616014	ggctcctccgtccgcagattttccaggcaagagtactggagtggggtgccatcgccatAT ATCTTAATGATTCAGATTTATCAGGACTGAGTCatttgtgtgtgcacatgctgGCTATTG CAAACTTGCATAGTCAGTTTCAGCTAGGATGACCACCTATCCTGGTTCACCTGGACGGTC CCAGTGTTAGCACTGGAAACCCAGGATTTCCCAGGAAACCCTCCATCTTGGCCAGTCAAA TGGTTGTTCACCTTAGTGCCAGCCCACCACTGGCAGAAAATCCTCATTTCTTTCCAGGAG GGTCAGGACAGTTTCAGACAGAAGATGAAGCTTCAGTAAATTTCCTTAAGTAGATCCATT CTCCTCTGTTGCCCATAGAACCAACGGTGGGCA…
LOC105603091	aggggctgggaggagtcAGCGGCCGCCCGCTTCAGTCCGAGCCACGCCCTGTATCCCGCA GGGTGCGAGTGACCAGGCATTGAGTTCCGAGTCGTCTGAGCAGTAAAGGGCTCAGAAGGA GTTGTctattctttgctttttggttttgctttggtttttgtttttactttttaggcTTAA GAAAAGATGCTAAACCTTATTCATTGTAAGAAAAACCCAGATTACAAGTATGGGTACTAT TTGCATTAGATTGGCAAGCATCAAATTAGTAGCGCACTGTGAGTGCGAGGCTCCCGGAAA CAGGCTCAAGCATGCATTGTTGGAGAAACTGTAAATTGGTTCAACTTACCCAGAGAGCTG TGTGGTAATATCTATCAGCATGACAAAGGCTGA…
LOC106990336	cccagggattgaacccacatctctcacactgcaggcagatcttttactgctgagcctcCT TGCAGGGGAGCGGGAAGCGCTGTGACTGAGAAGACATCCTCTTCCCCCTCGCTGTTTCTG TCCATTCGCAGAGTCGTCCTCGTGTATCGACTGGACATGCAAAGACTGGCTTCACCTACC CAAGGGGGCAGTCGGCAGGGCCGGGCCTCATGCCCAGCCTCCACGTCGCCCTCTTGTCCT GGTTGCGATGACACCTGCCTGGCCCCCGGAACAGGAGCGGGGCCTGAATCTGCAGCCTCT GCGTCTTCTCTCTGCATTCCTTTCCcaaggctgcagtccagaggcTGTCACAGCTCGGCT GCCTCTGAGTTTATGGAGAGGCAGACAGGCAGG…

## Sheet: novel lncRNAs
Table S8 The sequence of DELs
lncRNA_ID	Sequence
MSTRG.100415	ATACATATAACGGTTGCTTTCTAATTATGTAAAATGCTAATGAGTGTAGAGAACTGAGTCATTATTCCTTCACTGCACCTGGAATTAAAATGgttctaggagaaggcaatggcaccccactccagtacttttgcctgggaaatcccatggatggagcagcctggtaggctgcagtccatggggtcactagagctggacatgcctgagcgacttcactttcacttttcactttcatgcattggagaaggaaatggtaacccactccagtgttcttgcctggagaatcccagggatggggaagcctggtgggctgccgtctaatggggtcgcacagagtcagacactactgaagcgacttagcagcagcagcagcaggaaatatcAACAGACAGAGAGACA…
MSTRG.100483	catttacatatcaggagaaaattttaatataatgacAACATCTCTTCTTAaagcatttttatgtttatatttaatttttaatatggtttcttcttattgttgttcagtcactaagtctgtcctgtctgactctttgcaaccccaaggactgtccACTGTCCACGGGggtttcctggcaagaatactggggtgggttgtcatttccttcaccaggaaagcttcctgaccgagggatccaacttgtgtttcctacattggcaggcgctTCTTTACATGGTCTTATTCAAAATGTacaaaatgaaattcagaatCTACTCTCAAAATGCATTTCAGAATCTTCATATAACTACTGTGAATGTGAACTAGGATATCTTATTTTGAATTTTGCCTTTAAACGAT…
MSTRG.100796	CACAGAGTTATTGTTGTTCAGTCACTAAATCATATCTGATTCTTTGTGACCCCATGTACTGCAGCATTTCAGGCTTCTCTATCCTTCATTATGGCTCAGAATTTGGTCAAAATCATGTCCATTGATTTGGTGATGCCATCCAACCGTCTCATCCTCTGTTGTCCCCTTCTGCTCCTGCCCTCAATCTTTCTGAGCATCAGGGTCTTTTCCATTGAGTTGATTCTTCACATCAGGTGACAAGTATTAGAGCTCCACGTTCATCATCCGTGTCTCCAATGAATATCCAGGGTTGATTTCCTTAAGGATTGACTGGCTTCATCTCCTTGCACTCCAAAGGACTCTCAAGAGTCTGCTACAACACCACAGTTCAAAACCATCAATTCTTCAGCATTCAGCCTT…
MSTRG.106067	GGAGGCCGAGGAGCAGCCGGAGCAGGTGGGGCTCCATTAGAAGCGGCGCCGAGGAGGAAGTTTGCCCGCGACCATGAAGAGGGGGAGAGACGCCCCCAATAGTTGGAACAAAGTCCACTTGAGATTGGAAATGACTTTCGGGCTTGTCAGAAGCGCACCTCCACCCGCAGCTGCCCCCCTTCCCGGATGTCAGCGAGCAGCCAATCAGAGCCCGCGGCCTAAGGGGCTGAGGAATCAGCGGCTGTCTTGGATTGCTGCTTCTGCTCCTGTCAGCCTCAGCCGAGCGGCTCCTCAGGCGCCCAGGAGCCTCCTCCAGATGGATTTATCCAGGAGAATCTTGTCTGACCTCCCAACTTGAGACCTACCTCACCATCTCCTCTTCAGAGAGACCCCCGCAAA…
MSTRG.110496	CTCAAAGCCGTGGTTGGTACAGGTGATCTCATTTCCAGACAAGTCCCTGAGAAAATCCAGAGAAACTGGTCAGCTGGGGCCAGTTGGGGGAAGGGGGGCCTGCTTCCATGCAGCcacacagccccctccccctctgAATCCTGTGAGGTTTGGGGAGGGCCAGGGAGACAGTGGAAAGGGTCGTGGTGGTGGCGATTCTGGGAAGAGGGCAAGAGCCTTTGCTCCACACCAGCTTCTCCTTCACTACAGGCTCGCTTCATGCCAGAGGTTGAAACGGGCTTCCCAGCAGTGGACCCCTGCCCCACTGGCCTCTCTCTTCCATCTGTCGCTGGCCGGAGTGAGAACCCAAGCTGGAACCCGTGTgtctctgccaccagggaagatgagcAGCCCAAGGTC…
MSTRG.110777	CAGGACACCCACCCCAGACCCACTCAGCACAGGCACTGTGGCAGCCCTTCTGCTCTGGACCCCAGTGGCTCTCGCAGGGGAGGAGGGTCTGCCCAGCCCTGCTGTTATTCATTAACTGGCTGAGAGCCGTTCAGGAAGCCGCAGGGTGCCACAGCCACCTTGACCTGGGATCCAGAGCAGGGAAGCCAGACTGCTCCCCAGCTGTGCTCTCAAACACATGTGCCTGCAGGGCCACTCTGAAGACTTCAGGAAAGCTCTCCTCGGGGTGATCCTGGGCTGGGCCACCGGGCCTCCTGGGGCCTCTCCACTGACTAGGAGGCTCCAGGGGTCCTGCCGTCCAGCTGAATCCTCCTGCTTTCTCAAGGTGCCGCAGGGCCGGTAGTGGGCGAAGCCCAGCCC…
MSTRG.111494	GCTGAAATGAGCCTGAGAACTGTGAGTCAATTCTCTTCCGCATTCACCGGGTGGCGACTGGGTGGCTTCAATACTGTCTTTCTGTCCAAAGAGCAAGAAAAGCAACACACATCCACATCTCTCTCTTCCTCACggagagagcagagagcaggCGCTGCAATCAAGCCGTGCCTCAAGGATCAGCAGCTGCTGTTACAAACAGCAGCCCCTCCTCAAAGGCCTTCAAGACCTTCATGTGCAGCTCACGAGAGGATGGGAATGACCTGATGTGAGAGGAAAGGACATGGAGAGTGGACTGTGGTGGAGCCTGCAATCATGACAAGCgtccccagccccgccccctcaCCATGTGCGCTCTGACCTCTCCAGCATCGCCAGTGAGAAATCCAGTGCAGAACC…
MSTRG.118339	cccaacccagggacagaacccccatctcctgggacttctgcattgcagatggattctttacctttgagccactggggaagcttgtGAAGGCTTAGCTACTTACTAAATCATTCAGTGCCCTGTCCCAGGGGGACGTTAACACAGTTGCCACATGCCAAGCCCTGTGGGCACAAGTGAGACCTtagtggttaaaaacaaaaacatagaacCTCACCTCATCAGTTTCATTCATCACATCTTGCTGGCAGCCAGGTCTTGCCCTTGTTCTAAGTCACCACTAGTCTGTTGAGAAAGCCGAGAAAAGTCTTggggctctctgttctgtctcctccttccatcTTAGCCTTTGTTAATTGTCTCCTaaaagacctttaaaaaaaagatgtgagaAACGTCTGG…
MSTRG.11924	gctgggagggactgggggcaggaggagaaggggatgacagaggatgaaatggctggatggcatcaccaactcgatgcacatgagtttgggtggactctgggagttggtggtggacagggagacctggcctcctgctgcagtttatgaggtagcaaagagtcggacatgactgagtgactgaactgaactgaactgaacacaatttGTGAAGTTTCTAGTCTCATGACCTAAGAACCTCCCAAGAGCTTCATCTAATGCCTTCACATATAAAAATTCTGAGACAGCATAAGTATTCAGTCTGTAGCACCTAACTAAAAGGAACACAGGGGAATGTAGTTCCTAGCTAAGCTTCTTGTGTACAGCCAAAAATTGTGATGTGCTATTTCTGGAATAAGAAAA…
MSTRG.121074	cctacccagataatccaggacaaTGTTAgctttttaaggttagcaatcttcatttaatttgaaataatagtAATCAATTTTATTTGAAACCTTCATTCCCCTTTTCTGTGTAACATAGCATATTCACAGGTCCTGGGGATTAGGATGTGGGCATCTTTGGGGGGCTGTTACCCTGCCTACCATAGACAGCAAACCTATAACCTTTATTTTGCACAGGACAAAAACTGTGCCTGAAAAATAGAAGCCCCACACCTCCAAGTCAAACTTCTATAGTAAATGTTGCTCCAAAATCATACAGCCACATGACTCATAAAAAATAATCTGTAGTCTCTTGAACTTGATTATTCTGATGGCTTTGTTTTGCCCATAAAGGATAGTAAAAAACTTTATATTCAGTGA…
MSTRG.121080	TCAGATTTCTGTTTGCTCCAATGTTTTGCTGAGACTTCTCCACTGAACTCCCGGATTCCTATAAAGaCAGATTCAACATGGAAACCCTGAAAGAAGAAGATCCACAGCATCACTGCATATTTGATCCTCCTTCTGGAATGTGACAGGGTCAGAACTCAGAACTCAGGTAAGGCAAGGAAGCACTGAGGGTGGACTTCTAAGGAGGCACCCATTCTCATGTTTATGCCAGTACAAGGTTGGCACCTACATCAACCTGAAATTGAATGCCTCCTTAAATCCTGGCTGTGTCAACTTGGTTCCTCCTAGCCTTGACCTAAATGGTGAAGTCAGACTGTTTTTCCTGCCAATTAACCCTCTGACTCTGGGCTGAAGTTACATAAACATATGGCAGCTTCAGAA…
MSTRG.121082	AAATTTAGTAGCCTGTTTCTCCAAGTAGAGTCTGTTATGTTATAGGGTTGATAACACTACTTATAGAGTTGTGTGGATTAAAGACAGTAATCTGTGTAAGTCACCTGCCTGCCACATAACAGGCTCTGATAGCTCATGCTTTTTCCTTGGGTAACACTTTGAGTTCTTCTACAGGGCCTAAcaatacacacatatttaaaaacCACCTCTAATCTTTCCTAAGGGACAATCAAATGGAAGAGACCCTGGTCAATTCTGACTATAGGAGCTATTCTGATAGAGTGAGTATTCCCATTTGCTCAAAAATTTCCATTATTCTTATATGAACTCTAAATTTCATAAGGGCAAAAGCCTTTTTCCTAGGATTGGTACACAGAATGACTTGGAGATCTGATGTTT…
MSTRG.121106	CTTTAAGGGTCTACCTTTACTTATGGAAAATTCCAAGCATAATATtcaaaaatcttaatgacctggcTCTATCTCAATTCTCACTTTACCCCACAGGTTATATAAACTGACTACTCTGTGCCCAGTGTCCTTCCTAAAAAGAGGCTATGAAGTTAGTTCATatgattcttcttctttttttttaatgttatggtCTACTTCTGATTCTCTCGGAGTATTACttattcattttccatttttaagaacTCACTTGAAAGAAACTTCCTTCTTTTTTGGATTCCTTCTAGAATCAGGAATAATAATGTATGTCTTTTTCTTTGCGGATTTGTGTTCAGGGACCACAGTGActttcagctttgttttcttcacaGTGTTTAGAATTGTGCCTCATGTACTTTC…
MSTRG.121109	TCTGGGTGGACTCCTGGATGAGGGCTGGTCACAGgaaagaccaagccatgattAGATGCTTGAAACTTTCAGCCCTACAACCCTCCACTTCTCTAAAGAAGAGAGGATCAGGGAATGAAGCTAATATTTGATCATGCCTTTGTGAGCAAGCCTACACAAAAATCCCAATGGTATGGATTTCAGAGAgcttctaggtgagtgagcacattCAAGTACTAGGAGGGTGACACACCCCAACTCCATGGGGACAAAAGCACCTGCTCTTGAGACTTAATCCTCCTAGACTCAACCCTATGGActtcttcatctggctgttcatctgtatctttttcaTAGCCTTTGATCAACCAGTAAGCATAAGAATTTTCCTCGAGTTCTGTGACCccctctagcaaatta…
MSTRG.121149	TAAGTCTTGCAATTAAAAGTCTAATTTCTTTTAACTTAGTGTTTTTCAATCATATTCAAtgacagatttctttctttccttcttttgttcaGAAACATCATTTAACCTAACCTGGATCAGCTCTTCCATGGTACACACCTTGTGAATATTCTGATGTTTCCTCTTATTTGAGGATAAGTGCTACAGTGAGCCACTGCTTCTCATGAGATAGTGTCAAGTCTACTGAGGAGGCTGAAATTTGAAAGTATCACTGTCTGT
MSTRG.126448	GATCAGACTTTTTTGAGCCAATCCTTCCCCTTCCAGTGACTCACACATTCTGACCTGCCACCCTTCATGTCTCCCTCCCATGTGGCATAATACCCATGAATCTCCAACAGTGAAGCTTGAGGAAGGGAGAGGAGAATCAAAGTTGATTTATAATTCTGGGACCCCAAGCCATATCTCCAACATCTCCCAGAATCAGGTTGTGTATCACAGGTCACAGCAACCTAAGATATGAGGGCTTGAAAAGAACAGGATGACTGCCTAGTCGATTCCATTTCCCCTCAGACATAGTTACTGGGACTTTAAAATCCTTGGATTATTTAGACTTCCTCAGAAGTCATTCTGGATGTTCCTGACTCCAAATATGGCAGCTTTTTCTTTAGTCCATAAATATGGTTTCTG…
MSTRG.127066	CACAGCCCCACAGCCTGCTGACTTTATAAAGAGACGAGTTCCTCCCTGGGCTGGTGGTACATTCCAGAAAAGAAGGGATCTGTAGCCGCCCGATGGACCAAGAAGTTGGTCTCTCTCACATGGTTTTCCTGCTCTCACTTGCTACGGGCATCATGTGGACCAAGGCACTGTCTTTCTGCACACGGGCTACCAAGCCGGCTAGAGAGCCTGGAGATTCTAGGAAGACCTCATGGACACCCACCCAGCTGAGCCGGCCACCCAGACAAAGAAGGCATCGGAAGGTCAAGACCAAATACCCTCAGAGAATTTGTGCGTATCCTTAGGCAGGGGCACGACTAAAACTGTGGGGAGTCAAGAACAGAGTAGCTAGGGGGCTTCCCTGGTAGTCCAGGGGCTGAC…
MSTRG.127199	AGGATCCTGGTGGGCTGCTGTCTATGGGCTTGCACAGAGTCGGACACTGAAGCGACTTAGCAGCAGAGTGACCAATAACCCCAGTCTCTGTAGCTTTTTGTTCTTGAGTGACCAACCAACATAGATTGGAGTTCAAAAGAATGTTTCTGCATTAAGTAAACAGTTTTATTTACAGGTTGCTGGGTATAGCTAGTAGGCTGTCATTGGTAAAACAGTTTAAGTTGAGTAAGATGAATTCAGTAAAACTGCATATCACACTGGCTATTTTGTGACTTAGGTGTTAATGTTTGACATTGCTCTAGGAAATTCTGAGCCAGCAGTGAGTCATTTTTTCACCAGTTCATGAAGGTGACCTGGTGCAAACCCTATGGGGGCATTTTTGGATTATTTTTGGTTTGG…
MSTRG.130613	caggctctcccgtccctgggattctctaggcaagaacactggagtgggttgccatttccttctccagtgcatgaaagtgaaaagtcaaagtgaagttgctcagtcgtgtctgactcttcgcgaccccatggactgcagcccaccaggctgctccgtccaagggattttccaggcaagagtactggagtggagtgccactgccttctctgcttcttttcttaaACTCATTCTTTTGTCAGTACGATAATCCCATATTTGCATCACAGATGGAAGGTGAATAATTATTTGTGGCTTGCCTTAACCCTGCAGGTCTGTTTTAGCGGCAAACCCCAAgctgttaaatattttatgtaaatctgTTCTTGTGTAGGaacaatattttaattctttttatttgaa…
MSTRG.131437	CTTCAAACGCCCAGGCTCGGGTGCGCATGCGCCCTAGGCCCCGTTCCCGGGCTTTTCGTCCTCTTCGTCTCTGCCCATCGCTGGCGCGTCGGAGAATGAGTATTCTTTTTGGAATGGTGGAGAGCCCGGCCCCGGAGGATCACCCGGTAGACTGCCCGCACCCTTCGCTGTGCGTTGGGTACCGGCATAGGGACGGAGCGAAGAGAAGGGCCGGCCAGAAACAGTGGAACCCACCGCCAGgctgccttctctctccctcctcagaAGACTCGCTTCCTGAGCTTTCGAGGATCTCGGAGAGGGACCCAAGTTGGGGCCAACTGGGATGGGGGAAACTTGGCCTCTAGCCAACCGGAGGAATGGTCAGCAGGGTGCCTTTCCTTGATAGGGAATTAAGGA…
MSTRG.132450	TGAGCATCTAAGGCTCAAGGACAGTGTGATCAGCTTCTCAGACCGTTGTGCTTGACCAGGGGCTCTTTCATGCTGCTATCACCCGGGAGCACTCATGTCCCACGTCCCCTTGGTGAATGTCTTCTTCCAGTTctccatctcttctgcttctcagaACACCACTCTCTGTACATCTCATGTTGAGACTGAGGCCACATGTATTTAGGAGATGAAGAGTGGGCTGAGATTCAGGCAAAGTCTAGGGATCATGCTGAGAGCAAGAAAGGGATGGGGTAAAAGCCAACTGTCAAGTGAGGCAGTGAGTCTAGTATCTGCCTGTGGGGAGGAGCCAGAGAATAGGAAGGAATGGAGGCCAATACAAAATGAGTTCAGAAGGCAGGCAGGTAAGACCAGAGGACA…
MSTRG.14868	GGGAGTCGCTCGCCATGTCGACTTCTTGCGGGAGAGATGGGACCAAAACCACCCCGAAGCTATTCCCTTGGAAATTCCACCTTGGTCTATTTCACTCGCGTCCTCATGCGGCTGTCGCGCCAGAGGCCCGGGGCCCAGCCTCCTCCGCCCACCCCGGCTCCCACAGCGCCAGATCGCGATCCTCCGTGCGTCGGTCCTCCGGGTCCGGGAGCCCAACCTGAGCGGATCTCCAAGCCCTGGAGCCGCGGTGCGTGTGGGCTGCGCGCCCTGAACGGCTAAGGGCGCTGGGGCTGCGTGGGTGTATTTAAATGGGACATGCTTCTTTGCTTGTGCGTGGATGGCGGCTGCATTGGCTGTTATAATGAGACACATCAACTCCTCCACTCAGCTGGGGGGTGG…
MSTRG.149633	GTTTCCCCCAAAGTCTAGGGGCCGGACAAGTAGGAACCAGAGACGACTTCCTGGAGGAGGTAGCAGCAGCTTCTCCAAAGCCAGCAGTGTTGCCCTCTGTATGCAAGTGGGGCCAGGCCTGTATAAACAGAATCCAATTCCATGAAGAAGCAGAGCCCAGCCTCCAGGGATGGCATGGGCCCAGATGTGTCCCGAAAAGAGGATACATCTCTAGTGATGTCCAGTCTAGAAGTCAATGCAAAATGGAGGACAAAAAAGGGTAGGTTCATCCCCAGTCTGTATCCCTTCCAAACATTAGAACGAGGGGAATGGTAAGGCTGAGGGAAAGTGGTCTGAGGTATCTAGTTCTCTGAGGGGAGGCTGATCCTTCTGCCTCTTGGCACCCAATATATCTGGGAT…
MSTRG.155714	ctttttaatgaaaactgtaaggtataaataaagcagaaatattgaCATATTCATCTCTAAATTGGTAGTACATAAGTATGATGTCATGACTCCTAAACTTAGTATTAGAGATCAGTTCTGGCTAtttcattaattaaaagaaattctatGAAATTTATGCTGAGTTCTAGCCACTATACTAAAAGCTCAGCTTTTAGTTTCCTAatgcttaaaattatatttaaaaaagagaaataattgtTAGAAGTTTATTTCTAACTCCCTTTCATGTTGAGATTTCTTGGTCTGCATAGGTATGCCTTCCCTCTCACATTTGAACCCAGACATAAACTGTATCTCATGCCAAAGTGCATATAGGTTTTTTGAAACAAGAAGCaagtaaaaagacaaacaaatcaa…
MSTRG.155720	ctcagactcttttgttgaccatgatggctattccatttcttctgagggattcctgcccacagtagtagatataatggtcatctgagttaaattcacccattccagtctattttagttcgctgatttatAGAATGTCGACGTTTACCCTTActgtctcttgtttgaccacttccaatttgccttgattcatggacctgacattccaggttcctatgcaatattgctctttacagcatcggatcttgcttctatcaccagtcacatccaaagctgggtattgtttttgctttggctccatcccttcattctttctggagttatttctccactgatctccagtaacatattgggcacctactgacctggggagttcctctttcagtatcctatcattttgcc…
MSTRG.155826	CTAGTCGCTAAGTCATGTCTGACTCTTGTGACCCCGTTGCCTGTGGCCCACCAGGCTCCTCTGTCCATGGGGTTTGCCAGGCAAGAATGTTGGAGTGGCTTACTTCCCTAGTGGCGCAGTGGTAAAGAATCCGCCTGCCAATGCAGGAAGTGAGCGTGTGACCCCGATCTAGGAAGACGCCCTGAAAAAGGAAATGGCAACCTACTCCAGTACTCTTGCCTGGGAAATCCCCTGGACAGAGGAGCCTGGGAGTCTACAGTCTATGGGCCGCAGAGTTGGGCATGACTGAGTGATTGAACAACAACTAACCATGCACACCTGTAATAGACATTTGAATTAAATTCCCCATCTTCTACCTCGTGCCTTTGTTCACTTTTAAAGGAACTAGGCACAGTCACT…
MSTRG.155906	ctgaacgactgagctgaactgaactgaactgattcagttacacagataattaaggtattcttttaggcgaaggagagtctaggtacgagccctggtGCTTTTCCTTctgggggtctggttttccacttggtatgtcgtttccattgatactgggcatatagctcaaagttctcagtccggcccaagatagagtcctgctttcatggagcctgttctgtctgtttccttcttcactaTCAACAAAATCCTCTAGATCCTAGAGTCTCAGAACTCCATGAGTGGTGTTCCTTCATTCCTTCAGGATCCCTCAAAATCCTAGAGTCTCAGAACTCCATGAGTGTTGGTGTTCCTTCATTCCTTCAGGATCCCTCAACATATACTGAATATCTGCCATTTTCA…
MSTRG.155927	ggctgattcatgttgatacatggcagaaaccaacaatatttacacaatattgtaaagcaatgattCACCtactaaaaacattaaaaaatggggGGGGGAAGCATGCAGCAAccagaataaaaaagtaaaattaaaaaaaaaaaagaggcacagTTATATAAGCATTTTGAGACAGAGGGCTATACAATAAATGATGTATTGACAGTTTACATAATCCAGATCTAAGCACCTTGTGACACTTTAAGAAATCGAGGAGGAATGTTATCTTCAAGGAACTGACTTGTTGATGCTAGGAGATTGCTGCTCTTTATGGTTGAGCATGTATTTCTGCTAATGGGGAAGGTTTGGTTGATGGTTAGCATAGATACACAATGTACCATAGAGGGGAGAGAAGACACC…
MSTRG.156432	CAAGAACTAAGTTTATGTTATTTTTAGAAGaatgaaaatagtatttttagacgaaccaaaaataaaataaacacggCATaccttaaaaaacatttaaagctTGATGGTCTGAGCTAAGGTTTGCGGTTGGCTTTAAATTCAGTCTTAGTATCTGACTAGGCACCCGAGGCCACGCCCCTGGCCACGCCCACCGCGCTCCCCTTGTGCGTCTCATTTTGCCTGGCCTCCATCTTGAGAGATGTCGGCTCCTTCAGCTGGAGAGATGTCGGCCCCTTTAGCTTGAGAGATGTCGGCCCCTCCAGCTTGAATTCCAGATTTAGGTTTCCTGTGGTGAAGTCACCATAAGTACTTCCCCCTTAAGCATCTCCAGAAAGAGAAAGCTACATTAATACTCTCAAG…
MSTRG.163498	CTTCATCTGATTAGAAACATTATTCCTGAATAAAATCAGTTTATATATTCTAAACACAAGGTTCTTGGATCCATAGATAAAGAGATTAATTTTATGGAGCTGTGACATCACCGCAAGGTAAAGTGGGTGTGACTGTTTCAGCATGGGATGATACTCAGTATATTCTCAAGAGAACATAACCCCAAATGGTTGTAAAGGCTggcttggttggtaaagaatctgcctacaatgaaggaaactcaggtttgatgcctgggttggaaatatcacttggaaaagggaatgactacccacttcagtattattcaAGAAGAATtcgacagacagaggagcctggtgaactacagtccagggggtgacaagcagtcggacacaactgagtgattaatcCCAAATGGT…
MSTRG.166128	CGAACAAGGCGTTGACGGGGAGGGAAGCCAGACATGGGAAGGGCAGCGAGGACTACAGAGAGGGGCCGGAAGAGCTGTCCAGGGCAGTGCCGGTAGGAGAGTTCCTGCTGAACAAAACAGCTGAGAATCCACTGCTCTAGAAGCCATGGGTCTGCAGAGGGGGAAAGGAGAGGCGAGACCTGTGGCTGTCACCAGCAGGGAGACCCAAGGCAGGGACGGTGATTAATCGGCAGAGCGTGGGCCCCAATCCCTGAGGGCCAGTTTGACTTCATCTTCTGATTCGAGTTCAACAAAAGCCTTGCCACTCGGTCTGCCTTCTCTGGTGTAGATGAAACGAATACGCTGAGCCCCATTTTGAATTTTGCAGTCTGAAAAATAACTGCTGCATTTCGTCTGCCG…
MSTRG.173501	ACACTCTGCAGTCGCTTTGCCTGGCAGTGTGCTGTGGGGGAGAGACACTGGGGACATTAAGGGATTCAGCAGATGGAAAACTATGCCATTCCGTCCACACACCCATGGTGGCTCCAACCCCTAGATAACACCCGTTGTGGACAGTGAGCCCACGCCAAGAACAGGAGTGAGCCTCGGTCAGTGCTCAGCAAAGAGCAGGAGAGTCCCAGAAAACTCCCGATGCCTTCCAAACTCAGGAAAGACGCTGAGCAGAGATGCAGAGCTCCATGCAGAGCCGTCTCCACTGGTTCACTCCCAAGTTCCCCTGCTCCCCAGGCCGCTGAACCAGCAAAGTAAAACGTTCTCGGCTGTGCTGCAGACTACTCAGTGCTGCGGAGCGACCCCTGTGATGACGGCTAT…
MSTRG.173735	GAAACTGTTACTGGTTTGCCCAAGACCAGGCAGACATTCATTTGTCTGCATGTTCACCGTAGAGCATCAGCTGGTAAGTTTCCCATTAAAATGTCTCCAGTGTTAGAAGTAAACATGTGTTGTGTTATTCCCCTGCAGGCACAAtatagttttataaaacttttatagTTTCCTACCTCAGATATCAGATTAATTTTGAAGATGAGCAATGTTTGTATAACTGACTTTTTCCCGTTAATTCACTGGTTGCGGTTTTGAGCTCATATTGATTCTTAACTGATTTCAGTGTACccaaaattttttccaaaaagagCTCAATCTCAAATTACACATAGGCAATAGTTCTCAATTACCAACTTATCTCACTGCCAGGTCTTTAATTTGGATGACTGGGGTTCC…
MSTRG.174713	CAACAGTATGTCTAAACTAGTTACACACATTTCCCGAGCAGAAGTAAACTGGATGATATAAGGAATCCCACAAACTTGTCAGAGAGACCCAGTCCTGCTTGCCTAGAAAAGAAATATGAGATCCTTACTGTGAATTAAACAGAGGGCCCTGTCCTGTCACTATGGAAGAAAAAGACCAAGAAGATCTTCAAATAAGCTTGCAATTAATTGAAAGAGGCCTCTATCATGttcattttactattttacatggcaacaataaagaaggctgagtgctgaagaattgatgcttttgaattgtggtgttggataagactcttgagaatcccttggaatgcaaggagatcaaaccagtcaatcgtaaaggaaaccagtcctgaatattcattagaaggattaatg…
MSTRG.175139	TCTTCTGCAGGAAGCATGATGAATGCTACTGCTGTTTCCTAGAACAGATACAGCATCAGAATAACCTGGGATGCTGTGAAAAAATACAGATTTCTAGATACCACCTCCAAGAAGTTTCTGAATGAACAGCTGGAAATTACCTACGGCAGCTGAGTCACCCACCTTCCCGCCGAAGCCCGCTGGCTGTTTCCAAGGCCTTCCTCATCATTCAAACCACGATGCGGCCACAGGAATACCAAAAGCAACGCTTGATGGCTGTGGAAGATTTTCATCCTCACAGGTCGTGAATGCCTTCTGTTTATCACCTGCACTAAGGATTTACGACTGTCTCAGTGTTGTATTTCTAGCAGCTGTACTCTGAAGGAAAGCATCCTGCCCTGAGGGGCCAAGAGAACAGGC…
MSTRG.176167	CTTCACTGCGGAGCTAGAGTCCGGCTGGGCCCTGGGAGGGGATGCACCTTCTCTGGGTCAAGGCTCAACTTCCCCACCTCCACACACAGAACTAGCAAGGATGGGCTCCAAGGACTATCCTGCAGAGGCCAGAACATGCCAACTGGATACCAAACTAACTTCCAGATCTGGGGACTAGCAGAAAGGATCCTGCCAGGAAATGGTCTGGTCAAACACTTACCCAGGTAGAAATCTATTAAAATGTTACTAAGGTTGTGGCCCTAGAATCAGACCTCTGCCCCTCCCCTCAAATGGAAACCAACTGTTCTCATCTAAGTTTCAGGAGGAGGCTCCAAAGAGAAAAATAAGAACTGGTTAGAACCAAGTAAACCCAAGATGGTGGAAGATTTGACTTTCAGT…
MSTRG.19631	GAAGCCGCGGCCATCGTTCCGAAAGCTGGACCGAGCGCACTGGAGCTTGGAAGGAGCAGATCTTCCCTTTCCTTCCGCGGTTTCTCCCGACCTGCCACGTTGCCTTTATGGATGCTTGATGCAGTAACGAGCTCACTCCTCGTGGGTGCTGCCAGCCAGCCAGATGAGACCTGAGCAGAGGAACTCAGAACGGTTGAAAGATGACGACGGTCCCCTGAGAATGGAGCTGCGTTCCGAACACGTGACTGCTAGAGCTGCCGTAGGGGTGAGTCACAGACACGCGGGCGCGTGGACACGCCCCCGTGTGAGAGTGCGGAACGCCGGTGCTCTGATTCGGCTGCTTCTGAGGTGGTGCGATGTGAGCCGGGGGAGGGTTCATACCCGTGGAAAGGATGGCAG…
MSTRG.24206	CCTGCATACAGATTTCACAGGAGATAACTAAGGTGGTCTAGTATTCCCATCGCTTGAAGAATTTTCCAGTTTGTTTTGATCCACACATTCAAAGACTTTAGTGTAGTCAATGAAGCAGAAGTTTTTCTGGAGTTCTCTTGCTTTTTCTATGATCCAACAGATGTTGGCAATTTGATCTCTGGTTCCTCTGCCTTTTCTAAATCCAGCTTGTACATCTGGAAGTTCTCAGTACACATACTGTTGAAGCCCAGCTTGAAAGATTTTGAGCATTACCCTGCTAAGCATGTGAAATGATCACAACTGCACAGTCGTTTGAGCATTCTTTGGCATTGCCTTTCTTTGGGATTGGAATGAAAACTGACCTTTTTCCGTCCTGTGGCCACTGCTGAGTTTTTCAAA…
MSTRG.24249	GGGAGCTTTAAAATACACCCACTGCTCAGGCCCCACCCCTAGAAATTCTGGTTATTTCAAAAGGTCCCCTAGTAATTCCAATGTGCAAATTTGATCCTAGCATCAATCATATTGATTTATGGTGATCAGTTCATATGCTTATCTGCTAGATGTAAGCATCCAGAGGGTAAGAGCTGTGTTATTCTTTCCTGTATCCACAATGCTCAAGACATTACATGGCTCTTAGTAGACGTACCATAAAATTATTATTGATCAGCGGTTCTCAATACATCAGAATCACTTGAGGAGCTTTAAAAATATTAAAGTCTGGTGTGGCTTAAGCATTATGATTTTTGAAAGCTCCCTATGATATCAAAGTTGAGATCCAAACTGATTTCAACCAATTGATCAAACTATAAG…
MSTRG.27369	gggtacttctggagtctccccaggggagtcagtcctcgtctcgaatgcgggcatgcacttgcgctttcctccagagcggtagcagcagtgtcacgcagtCCGCCCCGTGGATCAAAGCATCTATGGTTTTCCCTCGtgtctttcccacgaggctttcccacgaggctttcccacagggctgtcccacgtgcacacgtggtgggagtcgatcctcggcttgaacgtcaaggcagtgcagggaaaaccggttcctctggaatggactgacacatctgggggactcttggaatggtggcacgaccctggagttcctctcgcctttcctgtggagagcgcctcctcttgagatgcgacgggaacgccgggaattctttccctacgaaacagggaaaggatccc…
MSTRG.29723	GGGAAATCTGAGCTATAACTGATGCATTTCTGAAGGATTAGCATCTGAGAGAGAAAAATTCCAAAGGACCCCAATCATCAGGAGGCCCCACACTTTTGTGAATTTTACCTCCAGAAACTCAACCAAGTTCtcataataaatactggagaaaaaTCTCCTCTTGCTTCTTGCACGAGGAGGGAGAAAGAATCACTCCAGAGCATTAAGAAAAATCTCTTCTTGCTTCTtgcaggaggagggagaaagaatcACTCCAGAGCATTAAACACTCCAAGCATCTTTTTAACAAGTCTGCTGTCAAGATAAACTGTTCAACCAGAGCCTAAACTGCTAGTTTTAACAGAGCTTAACTGACCTGAGGGAGGAAATACACATCTCCAGCCTACTATAACCACCCTG…
MSTRG.36380	GCTCCCGTCGGGCCCAGGCGCACTTCGTCCTCCAGACCTGGGGCAAGCCTGGGGGCCCTGTATTCCAGCCCCACCTCCAGCTCCCAAGGCCCCAGTGAGGACCGCAGGGCAGGAGCAGGGGGATGGCTGTGCGGCCTGGATCAAGACACGGCACCTCTCGAGTCCCAGCATCTGTCCTCCTGTTGTGAAGAGACTGATGACCAGGAAGACACTGAGGCTCGGGGGGCCGAGGACTCATGCGAGGCCACGTGGGGAGCTGGAGAGCACGCAGACTGGAGAGCCGCGAGTGCCAGCCCCTCCCACACTCACCCAGCAGCAGCTTCAGCCCACCCGGACACCGTCGCCTCGGGCCAATCTGAGCAGGCACCGCTCACCTGATTTTCCGGCCCCGGATCCACG…
MSTRG.3865	TGGGATTGCAAAGAGTTGGACACGACTGTGCAACTAACTTTCTCTCTTCTTTCTTTCTTAGTTTCAGTATGTGCTGATTTTAGCTCTGACCTTCCTGCCATCCAAAGCAGTAAACTAAAAGTTCTTATCTGAAGAAAAGAAGCATACCTGTCCTGTTGAATAGTGCAGAACATTTAATTAAGAAGTAAAAATACTTTCTTATTGCAGAAAATTCTTATTGCACAAATTTTCTCCTTGGCATATTAGATGAGACATGGAATAGATCAAGCTTATTACAGTAATTATGCAAACAACCAAAAGCATGTCTCATATAGTAATGTTTACGTAAGTAATGAAGATACATCTGTATAGGGTACAAGGAAATGTGGAGCCTACTGGAATGGAACAACTGGGGTAAAG…
MSTRG.45114	TGTCACGCAGAGGTAACAGTTCACGAGCTGGTAAAGGGCTTGGTTATTTCAGGGACAGAGAGGAAGCCGGTGAGGCTGCAGCGTAATGAGCAAATGGGAGAGGGAAGTGAAGGAACAGGTTTGACAAAGAAGGATGAAGTGGGCACGCATATCACAGATTGAATTTTCATGTAAATGCAATGAGAAGCCATTAAAAGGTTCTAAGCAAGGGGACAATATGATCTGATTTATACTTTTAAATGACCACTGGCTCGTGCGTGAACAACGGATGCTTTTGATGCAGGAAGCAAGGACAACAATTTGGAAGTTATTGCAGCAGTCCAGGTCAAACTCTTAGAAACAAAGAGAAGAAAAGTATCTAGATGTGGGGTAAATACAAGTTGGGATCAAGACTGCTGG…
MSTRG.47683	GGGGCCAAAGCTCGCCGAAGCCACTCGCTGCCATTCCGACGTGAGTGAAGGCTCCTTAGTAAGAGTGTAAATAAAAATCCGGGCTGAGAAATGAGTTTTCCATGCCAGCAATCACCGGCCGAACCTTGGCTGTAAATAGTCTGGCGGAGCGGCGCAGATGGAGCCCCCGCACCTGGGGGATCGCACCATCTCCGAGAAGCGCCGCGGCCACAGCTGGGCGCAGTCCAGACGCCCGTCTCGGAGGCCCGGGGATGCTGTAACCGCAGCATCTTCCCCAGACCCTGACCTCTGCTCCAGTCTGGACTAGTTGCCCTGTGGATATGCTGTCCAGTTATCTCCTGGAACCAGTCTCTGGCCTCACCCTGGCATATTCTGCAGCTCCTGAGAACGTGAATGGGA…
MSTRG.49887	CCACAGTCTCTAGAGGACCTGTGGAATTCAGCTGGGCTAGTTTCAGCCCCTGAAGGCTCTGCCTTGCCTATGCACACTGCAAAAGGAAGTACAATTCTGTGAGTGAGAACACCAACTCACCAAGAGTGGTAGGAAGCATGCTGGCAGAGTTGACTGCCTTCTGGGCACAGAACACGTCCACCCTGGCACGGTGACCAACGGCCATTCCAGAGGCCCAGACCCTGGGTCCCAACAGAACTGCCTACACCTCCAGTAGAGACCCTGCCGGCCTCCTGGGATTCCTGCCATCTTAGAAGCATTTATGATTCTGATCTTCATATACCAGGAGCTCCAGCATCCATCTTATGACAGTGAGGCAATCCTGAAGATGGTGTAGAATGGAACATAAGTCTGGGACAG…
MSTRG.51482	ATTCCCTGGGCTTGCTGTGGGAGCAGCAGGCAGCCCCCCCAGGGTTGTAAGAACTGACTTCACCGAGTGTCACCAGCTGCAGAAGCCCATCGTAAACCGTCCCAGCTTCCAGCCACCCAGGGCTttcatccccccaccccagctgctcGTTACCCTGCTTAATTAGGCCAGGAAGTGCTCTGCAGAGGACACTCTCGGCAGGAGgagacatgggttcaatccctggatgggaaaggaaatggcaaccccctccagtattctcatctggaaaatcccatggaccgaggagcctggagggctacagtccacagggtcacaagaatcagacacgacttaacgactaaactaTCACCTCCATACTTTTAAAACATGGAACACACCTTTCTTGaGACGTAGTGT…
MSTRG.52094	CTGTTCTCTGCCGCCCCCTTCATGCCTTCATCCCCAACTGTCCTTCGCACGGTCTAATTACAGGTTGAATTGTTTCCCCAAAGCGTGTTGAAGCCCTATCCTGGGACCAGGACCTTGCCTGGAAGTAAGGTCTTTGCAGATGTCATGGAGTTAAGTCAGGAACGTGCAAGAGAATCACTAGCTTCGGCTCCCGTCACCGCGTCTCCCTGAACCATCCGGACTCCGACAGGCACCAGCAGCCTTGCGTGGGAGCTGTCAGATCTGGAGTCAGGCTTGATGAAAGAGCTGCTTTCCTTCCCGGCCTTTACCAGTCTTCTGAGCTGTGTGTGCAGTTCAAATCGATTCCACTTGTTTTCCAGGCTGTCTTGGCGTTTCCATCTCATTCCTGAAGAAGAATCT…
MSTRG.5385	GGTCAAGCTACTAATAAAATTCACAAAAGTGTGGGGACCCTCTTATGTCTGAATGCTCctggaatttttaattttcagaagttGTCTACACTGAGCCTTCAGCAATTCATCAATTCCATTTTAGGTTTTCTCTCTCTGGTGGTACCAGTTTCCATAAGGCTACTGTTTATGAGTTTCTGTATTGGTCCAAGCAGTGAGTGAGCCAGGATCTGTTCAGATGCCATCTGGTGGCGCTGGCCTCTCAGCATGCGTCTCCCAGGATGACCACGGCAGAGAAGAGAGACCCGGGGAGCCAAGCCTCAGCCTGTTGAGTGACAAGCATCACTTCTACTCAGGTCCAGGGGCTGCAACCAATCACATGCACCACCCAGCTGCAAGGGAGTGGAGAAAGAaggtgca…
MSTRG.60256	CGTAGACATAAGACATGTTTCAGAATTTACGTTGCTGATGTTACTTAGATATTTTTAAAAGATTTTATTTTCAGAAACCATGGAAATGGTATAAAACTTAATTCCAAAAGGCTGATAGTGAAATTTTGAGTCTCTCTCAATTGAAGGTTTTCTCAGTTCCAAGTTTCCATTTTCGAGACTGAATTTCTTGTATATTCTTTCAAAGGTGCATATTCAAGCATGTATTATTTTTATCCAGATGACGCCATATTATGCATACTGCTCTACAGCTTGCCTTTAGTCAAACCTACCAAGTTACCGGGACATGTAAGAACTATCGGATTCTTCTCAATGACTCCCCTTTTTCCCTTTGAAGCTTTGAGATTGTTTCCAATTATTTTATCATGAAGGTGATGCATT…
MSTRG.63148	cagagaattaagatcgtggcatctggtcccatcacttcatggcaaatagatggggaagagtggaaacaatgacagactttattttggggggcactccaaaatcactgcagatagtgactgcagccatgaaattaaaagacatttactccttggaaggaaagttatgaccaacctagacaacatattaaaaagtagagacaactctgccaacaaaggtctgtctagtcaaggctacggtttttccaatagtcatgtatgaatgtgagagttggactataaagaaagctgagcaccgaagaattgatgcttttgaactgtggtgttggagaagactcctaagagtcccttggactgcaaggagatccaaccagtccatcctaaaggagatcagtcctgagt…
MSTRG.68756	GAACCCTTCACCAAATAATTCCTAACCAACACACTATACTAATAATTTTAACTCCCCAAAATAATTTGCCTTTAGTAAGTCTAAAACATCTCGTGCCTCTCAGGTTGGGAGGCTGCAAGCAATCACATGTGGCTGGACAAACCTATACAGGTGGGCTAGATAACCTTCAGAGGAGTCTGTAAGCTGAAACACTCTTGTCACGCCCAAGAATTTTTATTGCCTTGGAGCTGCACGTTTACTCCTTCTCCGAGAGAAACGGTTATGGGGGAGAGCCCCCCGTAAAGTCAGAGGTGTAGGTGAGAGCATAAAACAGACTCTGGTTTTGGGGTTAGATGCTCGGGAACAGGGGGTTTCCTGAGGCTTGATCACGCCTTTGCGTATGCCAAGCCTCCTTCCTCA…
MSTRG.69285	gagcgacttcactttcacttttccctttcatgcattggagaaggaaatggcaacccactccagtgttcttgcctggagaatcccagggacagggagcccggtgggctgccgtctatggggtcgcacagagtcggacacgactgaagtgacttagcagcagggttAATGCTTCAGGTTCTTAATGCATTTTCTCTTATTATTGAAAAAGATCTTTGTTTTTCCAACTAGCATCCAAGCTTTCTTCTTCTTAGTATTTAGCTGTGACCCCGTGCTTCTGGTTCTTGTCCATTTACCACTTTAACCGCTGGAGTCTGGTTTTCACCCTCATAACTATATTGAGACTTCTTTCTTGAAAGTCACGAGTATAGTCTTCTCTCTTATAAAATACAGTCCTCCTTC…
MSTRG.81769	gctttactggggccccAGCTGCAGCAGAGTGGAATCAGAACAAATAACAGGTTCCCTTGTTCCCTGGCTCCCTGGGCAGGGTAAGCttgttccttatatggggtgagggtagggagTGTGTCCAGAGGTTGGGCCAGAGGGCTGGCCTTAGGTGTTTTGCCCACCcctgaggtcatgtatggatgtgagagttggactgtgaagaaagctgagcgctgaagaattgatgcttttgaactgtggtgttggagaagactcttgagagtcccttggactgcaaggagatccaaccagtccattctaaaggagatcagtcctgggtgttcattggaagggctgatgctgaagctgaaacttcagtactttggccacctcatgtgaagagctgactcattggaa…
MSTRG.8940	CCGTCATCATCTCCCGGAGTTTGCTCAAATTCATGTCCATATTTGTTATATATACTTCATTGCAAACCTCACCTTGCTGTTTAACACAGAAAGCCCTGATAGGCAATGGGAAAATAAAGTTGAAAGTTTCGAAGGTTTACCTAGAAAAATGCAAATGCTGTTTTTAAAAAAGGGTTCTATATTCTATCATGGCTGTGGGCACATGATACCATTTAAGGAAAAGTGCCCTGTGCCTGGGGGCAGGGGCGGGGTGGTCAAGATCAGGTCACAGGGTCTGGGCACCGTTTGTCATTCCCAAATGCTTACATAACAGCATGGGCCAAGAGTTTCCTTCCCTCTGGCCTTCTGGTTCAGTCTAGCTGAATACCGACCTCAAGGCAATCAAGTGAAACCACTCAC…
MSTRG.90499	AGCACGTTGGAAGAAGACGGGCAAGGCAGGCAGGATGGAGAGAGTCAGCCCTGCCCGTCCTCACCTTGAATCTCTGAAGCGAGGGCCTTGTCATTGCTGGCAAAAGAGCAGGTGGTTGGCCGTGTACCCGACGCCTTGGCTATTACTGAGGCAATAATGGAAGCATGGCATAAATCACTTACGGGCAAAACGAGATAAATTTCTAAAATGGGCGGCAGCACACAACCAATTTCACATCGAAAGCCGCTCCTTCTAAATGCTGAAAAGCTATAAATCAACAAGCTGAATGGATTTCGTCCGGTCTCTGCAGGATCTTCGAGGACATTGACTTGAAAAGGGGACCTTGAGAGGCTGGCTGGCCTCTCCACCAGACGCAGAGCTCACTTCCAAGTGTGGCGG…
MSTRG.93070	CCTTCTGTTTTAAGATGACTCCACCTAGGATCATTTATCCAGACCTCTTTTATTACAATGTACTAACATCAATAAAAAGTTTTTTCGATACTGTTGTTCCAAAAATTTCCCCAAGGCTAACATTGCCTGTGTTAATGTGCAAAAGAATACTTTTATTTCTGACTTTTCATTTCATGATTCTGGGCAAAGCAGAGTCAGTAGCAAGATGCAAAATCCCAAATTTCAAATTCCTAGTGCTTTATGGCATCTTAAAGCCTGACTCATATATTCTACTTTTTAAGGGTACACTATGACTAAGATGCCTGAGATAAGAGTTCCAAGCCTTTTGAACACCCCCACGCTTTGGCTCTCTATTACTGGCAGACTTCAAGGCCTGAACTCTCTATAAAGAAGGTACGA…
MSTRG.99803	TTTTCACACCAAGAAATGAACACTCTGTCCTAGAAGAAGCATGTGTCTGCTCAAAATTTACTCATCAAAACTATTCAAAATTCTCCACCCATGGAAGAAGACAAGGAAATGCAATCCCAACTACGTACCCCTGAGGGCTGAGAGTTGAAGATGTCTGATAATGTAAAACTGCTCTGAAATGACATCTTCCTATGCAGATAGCACTGAACATGAGTGGAAAATCCAAAACTATGAGACACtttgaagaatctaagctactccattttgtaaggttccgggaaaagagcctttggaaatctaagagcctttggaaatcccctaacctcaccccaccacctgagAGCCAATCAGATCCcttggccagcccgggaaattcaaatcaagcctgggaaatgggaa…
