# Supplementary material for: Transcriptome Analysis Reveals Differentially Expressed Genes and Long Non-coding RNAs Associated With Fecundity in Sheep Hypothalamus With Different FecB Genotypes
Source: Front Cell Dev Biol. 2021 May 20;9:633747. doi: 10.3389/fcell.2021.633747 (PMC8172604; doi:10.3389/fcell.2021.633747)
Supplement: Supplementary Table 9 — The code of DESeq2 and clusterProfiler. [file Table_9.xlsx]

## Sheet: #DESeq2
#DESeq2
library(DESeq2)
BFBL_count<-read.csv("BFBL_count.csv",header = T,sep = ",")
deseq_input<-BFBL_count[,c(2:4,6:8)]
row.names(deseq_input)=BFBL_count$Gene
input_data<-as.matrix(deseq_input)
condition<-factor(c(rep("BBF",3),rep("BBL",3)))
coldata<-data.frame(row.names = colnames(input_data),condition)
dds<-DESeqDataSetFromMatrix(countData = input_data,colData = coldata,design = ~condition)
dds<-DESeq(dds)
res<-results(dds,alpha = 0.05)
summary(res)
res<-res[order(res$padj),] resdata<-merge(as.data.frame(res),as.data.frame(counts(dds,normalized=T)),by="row.names",sort=F)
names(resdata)[1]<-"Gene"
BFBL_an<-as.data.frame(BFBL_count[,-2:-15])
resdata_an<-merge(resdata,BFBL_an,by="Gene")
write.table(resdata_an,file="BBF_VS_BBL_diffexpr_DESeq2.txt",sep = "\t",quote=F,row.names = F)
#plotMA(res)

## Sheet: #GO, KEGG
#GO, KEGG
library(AnnotationHub)
library(AnnotationDbi)
library("clusterProfiler")
oas.orgdb <- loadDb("ovis_aries.orgdb")
BFBL_DEG1<- read.csv("BB_F_H_BB_L_H.anno.csv",header = T, sep = ",")
BFBL_DEG2 = as.vector(as.matrix(BFBL_DEG1$GeneName))
gene_go = bitr(BFBL_DEG2,fromType="SYMBOL",toType="ENTREZID",OrgDb="oas.orgdb")
gene_kegg = bitr(BFBL_DEG2,fromType="SYMBOL",toType="GID", OrgDb="oas.orgdb")
go_test=enrichGO(as.vector(as.matrix(gene_go$ENTREZID)),
OrgDb=oas.orgdb,
ont="ALL",
pAdjustMethod="BH",
pvalueCutoff=1,
qvalueCutoff=1,
minGSSize=1,
keyType="ENTREZID",
readable=TRUE)
write.table(go_test,sep=",","go_result.csv",row.names = F,)
kegg_test=enrichKEGG(as.vector(as.matrix(gene_kegg$GID)),
organism = "oas",
pAdjustMethod="BH",
pvalueCutoff=1,
qvalueCutoff=1,
minGSSize=1,
keyType="ncbi-geneid",
use_internal_data = FALSE)
write.table(kegg_test,sep=",",row.names = F,"kegg_result.csv")
